# Supplementary material for: First report on in-depth genome and comparative genome analysis of a metal-resistant bacterium Acinetobacter pittii S-30, isolated from environmental sample
Source: Front Microbiol. 2024 Apr 29;15:1351161. doi: 10.3389/fmicb.2024.1351161 (PMC11089254; doi:10.3389/fmicb.2024.1351161)
Supplement: Supplementary file 4 [file Table_2.XLS]

## Sheet: ANIb_percentage_identity
	Acinetobacter_pittii_strain_2014S06-099_CP033540.1	Acinetobacter_pittii_strain_FDAARGOS_1216_CP069586.1	Acinetobacter_pittii_strain_AP_882,_CP014477.1	Acinetobacter_pittii_strain_C54_CP042364.1	Acinetobacter_pittii_DNA,_complete_AP021936.1	Acinetobacter_pittii_OCU_Ac17_DNA,_AP024798.1	Acinetobacter_pittii_strain_FDAARGOS_1215_CP069504.1	Acinetobacter_pittii_strain_NQ-003_CP035109.1	Acinetobacter_pittii_strain_AB17H194_CP040911.1	Acinetobacter_pittii_strain_HUMV-6483,_CP021428.1	Acinetobacter_pittii_strain_ST220_CP029610.1	Acinetobacter_pittii_strain_2010C01-170_CP029489.1	Acinetobacter_pittii_strain_2014N21-145_CP033568.1	Acinetobacter_pittii_strain_TCM_CP095407.1	Acinetobacter_pittii_strain_CEP14_CP084921.1	Acinetobacter_pittii_strain_IEC338SC,_CP015145.1	Acinetobacter_pittii_strain_2012N21-164_CP033535.1	Acinetobacter_pittii_strain_WCHAP100004_CP027250.2	Acinetobacter_pittii_strain_WCHAP005069_CP026089.2	Acinetobacter_pittii_strain_2012N08-034_CP033520.1	Acinetobacter_pittii_strain_AP2044_CP087716.1	Acinetobacter_pittii_strain_YMC2010	Acinetobacter_pittii_PHEA-2_chromosome,_CP002177.1	Acinetobacter_Sp._S30	Acinetobacter_pittii_strain_2014N05-125_CP033525.1	Acinetobacter_pittii_strain_32292_CP066124.1	Acinetobacter_pittii_strain_FDAARGOS_1217_CP069496.1	Acinetobacter_pittii_strain_FDAARGOS_1214_CP069537.1	Acinetobacter_pittii_strain_WCHAP005046_CP028574.2	Acinetobacter_pittii_strain_JXA13_CP054137.1	Acinetobacter_pittii_strain_AP43_CP043052.1	Acinetobacter_pittii_strain_2014S07-126_CP033530.1	Acinetobacter_pittii_strain_Ap-W20_CP027658.1	Acinetobacter_pittii_strain_A1254_CP049806.1	Acinetobacter_pittii_strain_AbW39_CP029005.1	Acinetobacter_pittii_strain_XJ88,_CP018909.1	Acinetobacter_pittii_strain_WCHAP100020_CP027254.3
Acinetobacter_pittii_strain_2014S06-099_CP033540.1	1	0.963773	0.962042	0.960722	0.962167	0.961123	0.962364	0.962373	0.959964	0.958609	0.960885	0.955252	0.95986	0.960868	0.960488	0.960346	0.960676	0.962394	0.960732	0.955124	0.962363	0.961698	0.962451	0.961266	0.961251	0.956685	0.960413	0.961871	0.960912	0.958368	0.961211	0.960805	0.962015	0.960924	0.9619	0.960929	0.960899
Acinetobacter_pittii_strain_FDAARGOS_1216_CP069586.1	0.963782	1	0.967574	0.964563	0.962284	0.964767	0.964731	0.96543	0.96516	0.963503	0.964606	0.959136	0.963467	0.964621	0.964209	0.96181	0.96336	0.964835	0.964594	0.958112	0.965027	0.967782	0.967745	0.963225	0.963725	0.9615	0.964121	0.964606	0.963783	0.96309	0.964597	0.963394	0.965457	0.965896	0.965376	0.964634	0.964568
Acinetobacter_pittii_strain_AP_882,_CP014477.1	0.962127	0.966726	1	0.963824	0.961804	0.965066	0.964904	0.96531	0.962987	0.961475	0.964851	0.957079	0.96316	0.964836	0.964123	0.959295	0.963647	0.964962	0.96339	0.955593	0.965382	0.965785	0.965471	0.962152	0.963224	0.96009	0.963633	0.964307	0.961814	0.961478	0.965602	0.96214	0.963999	0.963728	0.963889	0.962811	0.963818
Acinetobacter_pittii_strain_C54_CP042364.1	0.961248	0.964324	0.964661	1	0.967946	0.982837	0.984407	0.974994	0.962071	0.969908	0.96537	0.95715	0.997301	0.965219	0.988288	0.960497	0.982352	0.990606	0.986479	0.955751	0.968089	0.963366	0.963384	0.962044	0.987108	0.958988	0.98267	0.984435	0.970664	0.961759	0.988365	0.986888	0.974669	0.962891	0.974555	0.962108	0.989586
Acinetobacter_pittii_DNA,_complete_AP021936.1	0.962707	0.962398	0.962195	0.968687	1	0.967354	0.967556	0.96628	0.961909	0.972949	0.965564	0.956856	0.967631	0.965499	0.967875	0.960449	0.966098	0.967016	0.966264	0.956426	0.965839	0.961652	0.962091	0.961195	0.967751	0.958682	0.970818	0.966163	0.976721	0.960722	0.966579	0.965387	0.966644	0.963616	0.96653	0.962129	0.968391
Acinetobacter_pittii_OCU_Ac17_DNA,_AP024798.1	0.96141	0.964104	0.965129	0.982817	0.966329	1	0.99888	0.976029	0.961713	0.965592	0.965138	0.955955	0.981514	0.965725	0.991615	0.959555	0.995253	0.987433	0.985636	0.955382	0.96725	0.962618	0.962952	0.961897	0.974171	0.958147	0.977481	0.990713	0.965184	0.958962	0.986994	0.985528	0.97622	0.961914	0.976216	0.962159	0.981286
Acinetobacter_pittii_strain_FDAARGOS_1215_CP069504.1	0.962527	0.964502	0.965396	0.984616	0.966914	0.999294	1	0.977252	0.962278	0.966189	0.967913	0.95695	0.983099	0.968036	0.99413	0.960055	0.997433	0.988894	0.98917	0.956066	0.968358	0.963604	0.963367	0.962161	0.975152	0.959721	0.979764	0.993188	0.966227	0.960175	0.989429	0.987355	0.977028	0.963235	0.97705	0.963438	0.983311
Acinetobacter_pittii_strain_NQ-003_CP035109.1	0.963208	0.965417	0.965781	0.974422	0.965604	0.976714	0.977603	1	0.963167	0.963758	0.966567	0.956316	0.974264	0.966622	0.974392	0.959331	0.975191	0.976836	0.980895	0.956079	0.967738	0.963484	0.963676	0.961991	0.974423	0.959647	0.97779	0.980685	0.965015	0.960678	0.981861	0.981112	0.999759	0.963749	0.99974	0.96347	0.980773
Acinetobacter_pittii_strain_AB17H194_CP040911.1	0.960116	0.964504	0.963954	0.962191	0.961595	0.962034	0.962326	0.962874	1	0.96212	0.961497	0.957695	0.960691	0.961387	0.961244	0.959304	0.960946	0.962326	0.962201	0.956606	0.961967	0.963197	0.964027	0.961336	0.961918	0.958863	0.961996	0.962167	0.961875	0.99587	0.961887	0.960783	0.963352	0.962297	0.963338	0.961896	0.961868
Acinetobacter_pittii_strain_HUMV-6483,_CP021428.1	0.959932	0.964001	0.96281	0.969543	0.972588	0.967086	0.9673	0.964463	0.962572	1	0.963705	0.95545	0.969149	0.964268	0.969701	0.960354	0.964692	0.965121	0.966223	0.956437	0.966756	0.962056	0.96296	0.961518	0.969124	0.958618	0.974915	0.963977	0.981135	0.958791	0.966602	0.966499	0.96468	0.962895	0.964635	0.961821	0.970299
Acinetobacter_pittii_strain_ST220_CP029610.1	0.961893	0.964938	0.964611	0.964141	0.963996	0.965132	0.967294	0.966859	0.961029	0.962304	1	0.955505	0.964335	0.999044	0.964499	0.960801	0.964616	0.964609	0.965668	0.955751	0.986256	0.962588	0.963821	0.962119	0.965764	0.959181	0.965106	0.966614	0.963047	0.959639	0.965924	0.964522	0.967044	0.962567	0.966983	0.961171	0.964947
Acinetobacter_pittii_strain_2010C01-170_CP029489.1	0.955109	0.957761	0.957289	0.957378	0.956778	0.956945	0.957311	0.956248	0.95773	0.955236	0.955368	1	0.956837	0.955273	0.956965	0.953399	0.956382	0.956916	0.956898	0.953282	0.955573	0.957498	0.958291	0.956671	0.955401	0.952929	0.957163	0.957075	0.955978	0.955373	0.957053	0.956174	0.956134	0.957101	0.956046	0.95669	0.956378
Acinetobacter_pittii_strain_2014N21-145_CP033568.1	0.961269	0.963683	0.964056	0.997477	0.96702	0.981995	0.983103	0.974606	0.960542	0.968989	0.96509	0.957278	1	0.965105	0.987197	0.959067	0.982412	0.990394	0.98581	0.955304	0.966704	0.961781	0.962658	0.961138	0.986694	0.957642	0.981872	0.984054	0.969433	0.960783	0.987377	0.986828	0.974433	0.961152	0.974228	0.961293	0.988052
Acinetobacter_pittii_strain_TCM_CP095407.1	0.961437	0.965066	0.964627	0.964421	0.964396	0.966178	0.967598	0.967127	0.960498	0.963108	0.99899	0.955394	0.964416	1	0.964237	0.961035	0.96476	0.964564	0.965369	0.955615	0.985502	0.962705	0.963657	0.962041	0.965935	0.959114	0.965245	0.966622	0.963097	0.959349	0.965789	0.964691	0.967271	0.963156	0.967192	0.961167	0.965643
Acinetobacter_pittii_strain_CEP14_CP084921.1	0.960046	0.96422	0.964559	0.987902	0.967191	0.991696	0.994075	0.974171	0.961171	0.968066	0.96441	0.956217	0.986633	0.964246	1	0.959507	0.991878	0.983644	0.987749	0.954999	0.96596	0.962029	0.962945	0.96165	0.978512	0.958032	0.982774	0.987103	0.968982	0.959202	0.98831	0.986347	0.973967	0.961559	0.973914	0.961069	0.987256
Acinetobacter_pittii_strain_IEC338SC,_CP015145.1	0.960165	0.961755	0.959966	0.960907	0.960395	0.960597	0.960663	0.960726	0.960191	0.960288	0.96155	0.953636	0.958991	0.96158	0.960038	1	0.959185	0.960694	0.960133	0.960663	0.959616	0.96103	0.961161	0.960017	0.960387	0.963419	0.960718	0.959667	0.96054	0.958326	0.960591	0.958827	0.960749	0.961521	0.9607	0.960972	0.960514
Acinetobacter_pittii_strain_2012N21-164_CP033535.1	0.960721	0.96288	0.963877	0.981686	0.964976	0.995792	0.996788	0.974899	0.960567	0.963458	0.964949	0.955914	0.98148	0.964936	0.99159	0.958463	1	0.986353	0.986875	0.955245	0.965712	0.962379	0.961947	0.96091	0.973303	0.95814	0.97675	0.99054	0.965347	0.958413	0.986791	0.985813	0.974509	0.96117	0.974726	0.961194	0.981882
Acinetobacter_pittii_strain_WCHAP100004_CP027250.2	0.963459	0.964743	0.966169	0.99088	0.966469	0.987891	0.988637	0.977733	0.961836	0.965093	0.965799	0.95748	0.990494	0.965792	0.983715	0.960698	0.987521	1	0.988995	0.956514	0.967203	0.963981	0.963619	0.962598	0.979485	0.957735	0.976642	0.988883	0.967791	0.961444	0.989186	0.987566	0.977707	0.963405	0.977876	0.96259	0.982323
Acinetobacter_pittii_strain_WCHAP005069_CP026089.2	0.960977	0.964391	0.964133	0.985766	0.965143	0.9858	0.988834	0.981274	0.961341	0.965438	0.965758	0.956467	0.984705	0.965544	0.987661	0.959431	0.987063	0.987904	1	0.955093	0.966103	0.962026	0.962965	0.961528	0.97826	0.958747	0.978414	0.993599	0.967247	0.959628	0.998173	0.996534	0.980374	0.961394	0.980463	0.961508	0.986356
Acinetobacter_pittii_strain_2012N08-034_CP033520.1	0.955982	0.957899	0.956572	0.956555	0.956278	0.956445	0.95647	0.956426	0.957009	0.956234	0.95669	0.953285	0.956071	0.956654	0.956056	0.960542	0.955643	0.956459	0.956366	1	0.956417	0.956881	0.957024	0.956767	0.956465	0.959337	0.956674	0.956637	0.956811	0.955433	0.956426	0.956093	0.956358	0.958427	0.956385	0.958399	0.955945
Acinetobacter_pittii_strain_AP2044_CP087716.1	0.962195	0.964692	0.965465	0.967859	0.964962	0.967531	0.967891	0.968069	0.961818	0.965676	0.985765	0.955317	0.966075	0.985202	0.966125	0.958856	0.965655	0.966818	0.966727	0.955881	1	0.962707	0.962917	0.960794	0.966563	0.95897	0.967045	0.967566	0.966269	0.961159	0.968703	0.96649	0.967793	0.962541	0.967826	0.961921	0.966404
Acinetobacter_pittii_strain_YMC2010	0.962215	0.967772	0.965604	0.96303	0.960662	0.963151	0.963484	0.96321	0.963077	0.961681	0.962237	0.958173	0.961367	0.962279	0.962265	0.960436	0.961939	0.963268	0.9623	0.956509	0.962652	1	0.965849	0.962564	0.962392	0.960119	0.962893	0.963427	0.962372	0.961271	0.962855	0.961835	0.962992	0.964551	0.962746	0.962783	0.962792
Acinetobacter_pittii_PHEA-2_chromosome,_CP002177.1	0.962706	0.967474	0.965702	0.963478	0.962323	0.963956	0.963824	0.963991	0.964186	0.962875	0.963863	0.95838	0.962498	0.963937	0.963487	0.96103	0.962354	0.963604	0.963476	0.957084	0.96382	0.965952	1	0.962064	0.96269	0.961103	0.963751	0.963863	0.96327	0.962388	0.963731	0.962377	0.96397	0.964151	0.963983	0.963689	0.963349
Acinetobacter_Sp._S30	0.960786	0.962231	0.961739	0.961592	0.960616	0.961631	0.961724	0.961741	0.960795	0.960439	0.961036	0.956263	0.960452	0.961112	0.961465	0.958223	0.960258	0.961886	0.961137	0.955836	0.96024	0.962067	0.961851	1	0.960836	0.959891	0.961414	0.961371	0.961272	0.958917	0.961689	0.959929	0.961729	0.962321	0.96174	0.962017	0.961478
Acinetobacter_pittii_strain_2014N05-125_CP033525.1	0.961397	0.964164	0.963936	0.987408	0.966991	0.974835	0.974855	0.973983	0.9614	0.968489	0.966066	0.955498	0.986643	0.965915	0.979055	0.960044	0.973626	0.979305	0.97865	0.955858	0.966627	0.962908	0.962759	0.961304	1	0.958597	0.981293	0.976817	0.968442	0.959379	0.978941	0.97722	0.974026	0.962067	0.973955	0.961795	0.983011
Acinetobacter_pittii_strain_32292_CP066124.1	0.956714	0.961034	0.960439	0.959328	0.958507	0.958947	0.959857	0.959524	0.959041	0.958432	0.959006	0.953258	0.958037	0.95881	0.958815	0.962918	0.957931	0.95837	0.958933	0.95871	0.959875	0.95996	0.960816	0.960927	0.958508	1	0.95976	0.959741	0.959317	0.956632	0.958966	0.957846	0.959297	0.961232	0.959261	0.959699	0.959106
Acinetobacter_pittii_strain_FDAARGOS_1217_CP069496.1	0.961609	0.964713	0.964421	0.983116	0.970685	0.978172	0.979659	0.977763	0.962562	0.974393	0.965849	0.957601	0.981591	0.965837	0.983311	0.960964	0.977488	0.9768	0.979331	0.956582	0.967276	0.964167	0.964095	0.962643	0.981761	0.960467	1	0.978287	0.97341	0.96046	0.979553	0.978392	0.977757	0.963285	0.97759	0.962858	0.984924
Acinetobacter_pittii_strain_FDAARGOS_1214_CP069537.1	0.961529	0.964179	0.964546	0.984545	0.965494	0.991084	0.993226	0.981581	0.962164	0.96367	0.967071	0.956984	0.983885	0.967086	0.987092	0.958779	0.991042	0.988946	0.994319	0.955867	0.967448	0.963301	0.96342	0.962065	0.977152	0.95941	0.978116	1	0.964722	0.959987	0.994973	0.993189	0.981369	0.962279	0.981256	0.96259	0.985357
Acinetobacter_pittii_strain_WCHAP005046_CP028574.2	0.961648	0.963721	0.962092	0.970292	0.975771	0.964417	0.965867	0.964619	0.961423	0.980175	0.964156	0.95634	0.968526	0.963782	0.969161	0.960545	0.966261	0.966879	0.966904	0.95685	0.966058	0.962845	0.963275	0.961688	0.967773	0.95953	0.972901	0.964487	1	0.960496	0.96746	0.965771	0.964438	0.962975	0.964566	0.96223	0.971044
Acinetobacter_pittii_strain_JXA13_CP054137.1	0.959019	0.962959	0.962303	0.962031	0.961015	0.960277	0.961233	0.960879	0.995834	0.959236	0.96095	0.955999	0.960857	0.960736	0.9604	0.958382	0.959711	0.961699	0.961257	0.95559	0.962234	0.9617	0.962793	0.960266	0.959541	0.956568	0.960599	0.961037	0.961111	1	0.962219	0.961438	0.961021	0.961023	0.961038	0.960744	0.960716
Acinetobacter_pittii_strain_AP43_CP043052.1	0.961885	0.964477	0.965221	0.987914	0.966228	0.987005	0.988974	0.982394	0.961443	0.966275	0.966289	0.956807	0.98695	0.9662	0.988262	0.959727	0.987231	0.988419	0.998579	0.955377	0.96832	0.963275	0.963033	0.962142	0.978883	0.958622	0.978918	0.994565	0.967811	0.961629	1	0.99716	0.982002	0.962262	0.981833	0.962366	0.987448
Acinetobacter_pittii_strain_2014S07-126_CP033530.1	0.961527	0.96357	0.963484	0.987639	0.965085	0.986015	0.987747	0.981053	0.960688	0.965791	0.965821	0.956529	0.987129	0.965631	0.986615	0.958507	0.986975	0.987851	0.997209	0.955627	0.966612	0.9624	0.962451	0.96062	0.977661	0.957475	0.978705	0.99312	0.966436	0.961036	0.997876	1	0.980747	0.961268	0.98045	0.960887	0.986393
Acinetobacter_pittii_strain_Ap-W20_CP027658.1	0.961983	0.964619	0.963613	0.973279	0.965038	0.97562	0.976177	0.998475	0.962521	0.963149	0.965986	0.954909	0.972798	0.96594	0.972965	0.958749	0.973559	0.975636	0.978936	0.955238	0.966448	0.962481	0.962949	0.96147	0.973629	0.958588	0.976592	0.97915	0.96387	0.958912	0.980262	0.979142	1	0.962421	0.999786	0.962624	0.979048
Acinetobacter_pittii_strain_A1254_CP049806.1	0.961614	0.965672	0.964083	0.96261	0.963555	0.962216	0.963488	0.963844	0.96277	0.962289	0.962297	0.957266	0.961641	0.962641	0.962143	0.960821	0.960949	0.963379	0.962132	0.958011	0.96377	0.964729	0.964433	0.963291	0.962077	0.961541	0.962603	0.962821	0.963012	0.960696	0.962273	0.961267	0.963806	1	0.963938	0.964015	0.963295
Acinetobacter_pittii_strain_AbW39_CP029005.1	0.961751	0.963669	0.963478	0.972899	0.965302	0.975546	0.975846	0.998319	0.962316	0.963333	0.96592	0.954897	0.972874	0.965994	0.972603	0.958415	0.973717	0.976023	0.979357	0.95483	0.966444	0.961995	0.962628	0.961114	0.973174	0.958045	0.976101	0.97912	0.964227	0.958689	0.980138	0.97921	0.999883	0.961955	1	0.96223	0.978535
Acinetobacter_pittii_strain_XJ88,_CP018909.1	0.961427	0.964067	0.962927	0.962311	0.961554	0.962533	0.96322	0.96336	0.96189	0.961347	0.961202	0.9573	0.961219	0.961162	0.961571	0.960619	0.961147	0.962583	0.961861	0.958043	0.962057	0.962565	0.96353	0.962483	0.961274	0.959868	0.961804	0.962801	0.962322	0.960042	0.962384	0.961132	0.963388	0.963963	0.963289	1	0.96239
Acinetobacter_pittii_strain_WCHAP100020_CP027254.3	0.961436	0.964496	0.964788	0.990171	0.968072	0.981917	0.982862	0.980808	0.96152	0.969932	0.966066	0.957066	0.988356	0.966547	0.987838	0.960484	0.982939	0.98236	0.987083	0.955683	0.966788	0.963434	0.962893	0.962249	0.983105	0.959808	0.984925	0.98543	0.971545	0.960442	0.987675	0.986065	0.980444	0.963035	0.980361	0.962491	1

## Sheet: Sheet1
ORGANISM	GH	GT	CE	AA	CBM	PL
Acinetobacter_pittii_strain_2014S06-099_CP033540.1	16	17	6	8	0	0	47
Acinetobacter_pittii_strain_FDAARGOS_1216_CP069586.1	12	19	7	9	0	0	47
Acinetobacter_pittii_strain_AP_882,_CP014477.1	11	20	7	9	0	0	47
Acinetobacter_pittii_strain_C54_CP042364.1	14	15	7	9	0	1	46
Acinetobacter_pittii_DNA,_complete_AP021936.1	14	14	7	9	0	1	45
Acinetobacter_pittii_OCU_Ac17_DNA,_AP024798.1	20	16	6	9	0	0	51
Acinetobacter_pittii_strain_FDAARGOS_1215_CP069504.1	13	17	6	9	0	0	45
Acinetobacter_pittii_strain_NQ-003_CP035109.1	16	18	7	9	0	2	52
Acinetobacter_pittii_strain_AB17H194_CP040911.1	13	7	7	9	0	0	36
Acinetobacter_pittii_strain_HUMV-6483,_CP021428.1	19	14	7	9	0	2	51
Acinetobacter_pittii_strain_ST220_CP029610.1	20	15	6	9	0	3	53
Acinetobacter_pittii_strain_2010C01-170_CP029489.1	14	15	6	7	1	0	43
Acinetobacter_pittii_strain_2014N21-145_CP033568.1	15	14	6	10	0	1	46
Acinetobacter_pittii_strain_TCM_CP095407.1	21	15	6	9	0	4	55
Acinetobacter_pittii_strain_CEP14_CP084921.1	18	13	7	9	0	0	47
Acinetobacter_pittii_strain_IEC338SC,_CP015145.1	16	20	7	8	0	1	52
Acinetobacter_pittii_strain_2012N21-164_CP033535.1	15	15	3	8	0	0	41
Acinetobacter_pittii_strain_WCHAP100004_CP027250.2	0	0	0	0	0	0	0
Acinetobacter_pittii_strain_WCHAP005069_CP026089.2	0	0	0	0	0	0	0
Acinetobacter_pittii_strain_2012N08-034_CP033520.1	15	16	5	6	0	0	42
Acinetobacter_pittii_strain_AP2044_CP087716.1	12	11	4	3	1	0	31
Acinetobacter_pittii_strain_YMC2010	14	13	6	4	0	0	37
Acinetobacter_pittii_PHEA-2_chromosome,_CP002177.1	14	11	4	2	1	1	33
Acinetobacter_Sp._S30	10	0	1	1	1	1	14
Acinetobacter_pittii_strain_2014N05-125_CP033525.1	16	10	6	7	2	1	42
Acinetobacter_pittii_strain_32292_CP066124.1	15	14	7	5	2	0	43
Acinetobacter_pittii_strain_FDAARGOS_1217_CP069496.1	14	12	3	3	0	2	34
Acinetobacter_pittii_strain_FDAARGOS_1214_CP069537.1	13	14	4	6	0	0	37
Acinetobacter_pittii_strain_WCHAP005046_CP028574.2	15	14	5	5	0	0	39
Acinetobacter_pittii_strain_JXA13_CP054137.1	11	13	6	3	0	0	33
Acinetobacter_pittii_strain_AP43_CP043052.1	12	12	5	5	0	0	34
Acinetobacter_pittii_strain_2014S07-126_CP033530.1	14	9	5	4	2	0	34
Acinetobacter_pittii_strain_Ap-W20_CP027658.1	15	6	4	5	1	1	32
Acinetobacter_pittii_strain_A1254_CP049806.1	12	12	6	8	1	0	39
Acinetobacter_pittii_strain_AbW39_CP029005.1	10	10	4	4	0	2	30
Acinetobacter_pittii_strain_XJ88,_CP018909.1	9	11	3	7	1	1	32
Acinetobacter_pittii_strain_WCHAP100020_CP027254.3	12	12	5	8	1	1	39

## Sheet: Sheet2
ORGANISM	GH	GT	CE	AA	CBM	PL	Total CAZymes
A. pittii strain 2014S06-099	16	17	6	8	0	0	47
A. pittii strain FDAARGOS_1216	12	19	7	9	0	0	47
A. pittii strain AP882,	11	20	7	9	0	0	47
A. pittii strain C54	14	15	7	9	0	1	46
A. pittii strain DNA,_	14	14	7	9	0	1	45
A. pittii strain OCU_Ac17	20	16	6	9	0	0	51
A. pittii strain FDAARGOS_1215	13	17	6	9	0	0	45
A. pittii strain NQ-003	16	18	7	9	0	2	52
A. pittii strain AB17H194	13	7	7	9	0	0	36
A. pittii strain HUMV-6483	19	14	7	9	0	2	51
A. pittii strain ST220	20	15	6	9	0	3	53
A. pittii strain 2010C01-170	14	15	6	7	1	0	43
A. pittii strain 2014N21-145	15	14	6	10	0	1	46
A. pittii strain TCM	21	15	6	9	0	4	55
A. pittii strain CEP14	18	13	7	9	0	0	47
A. pittii strain IEC338SC,	16	20	7	8	0	1	52
A. pittii strain 2012N21-164	15	15	3	8	0	0	41
A. pittii strain WCHAP100004	0	0	0	0	0	0	0
A. pittii strain WCHAP005069	0	0	0	0	0	0	0
A. pittii strain 2012N08-034	15	16	5	6	0	0	42
A. pittii strain AP2044	12	11	4	3	1	0	31
A. pittii strain YMC2010	14	13	6	4	0	0	37
A. pittii strain PHEA-2	14	11	4	2	1	1	33
A. pittii strain S30	10	0	1	1	1	1	14
A. pittii strain 2014N05-125	16	10	6	7	2	1	42
A. pittii strain 32292	15	14	7	5	2	0	43
A. pittii strain FDAARGOS_1217	14	12	3	3	0	2	34
A. pittii strain FDAARGOS_1214	13	14	4	6	0	0	37
A. pittii strain WCHAP005046	15	14	5	5	0	0	39
A. pittii strain JXA13	11	13	6	3	0	0	33
A. pittii strain AP43	12	12	5	5	0	0	34
A. pittii strain 2014S07-126	14	9	5	4	2	0	34
A. pittii strain Ap-W20	15	6	4	5	1	1	32
A. pittii strain A1254	12	12	6	8	1	0	39
A. pittii strain AbW39	10	10	4	4	0	2	30
A. pittii strain XJ88	9	11	3	7	1	1	32
A. pittii strain WCHAP100020	12	12	5	8	1	1	39
