# Supplementary material for: First report on in-depth genome and comparative genome analysis of a metal-resistant bacterium Acinetobacter pittii S-30, isolated from environmental sample
Source: Front Microbiol. 2024 Apr 29;15:1351161. doi: 10.3389/fmicb.2024.1351161 (PMC11089254; doi:10.3389/fmicb.2024.1351161)
Supplement: Supplementary file 5 [file Table_3.XLSX]

## Sheet: table
Genomes	size [bp]	GC-content [%]	CDS (pseudo)	genes (pseudo)	rRNA	tRNA	accession (first..last)
Acinetobacter S30	3787355	38.72	3465 (NA)	NA (NA)	3	59	NA
Acinetobacter pittii ANC 3678 acLrY-supercont1.9	3959833	38.84	3737 (79)	3815 (79)	10	64	NZ_KB849768..NZ_KB849777
Acinetobacter pittii ANC 4050 acLsm-supercont-complete	3836826	38.8	3559 (45)	3649 (45)	18	68	NZ_KB976987
Acinetobacter pittii ATCC 19004 = CIP 70.29 acLZE-supercont1.9	3830310	38.8	3535 (42)	3637 (42)	19	78	NZ_KB849785..NZ_KB849797
Acinetobacter pittii PHEA-2	3862530	38.82	3599 (NA)	3674 (NA)	6	69	NC_016603
Acinetobacter pittii strain 4300STDY7045887	3771401	38.84	3606 (76)	3682 (76)	8	64	NZ_UFOG01000041..NZ_UFOG01000021
Acinetobacter pittii strain A-136 A-136_scaffold9	4054214	38.71	3850 (105)	3916 (105)	2	60	NZ_JAOPFD010000001..NZ_JAOPFD010000009
Acinetobacter pittii strain A-140 A-140_scaffold9	4053597	38.71	3845 (104)	3912 (104)	3	60	NZ_JAOPES010000001..NZ_JAOPES010000009
Acinetobacter pittii strain A-223 A-223_scaffold9	3796891	38.65	3625 (109)	3694 (109)	2	63	NZ_JAOPFC010000001..NZ_JAOPFC010000009
Acinetobacter pittii strain A-225 A-225_scaffold9	3794544	38.65	3623 (107)	3692 (107)	2	63	NZ_JAOPER010000001..NZ_JAOPER010000009
Acinetobacter pittii strain A-32 A-32_scaffold99	4221732	38.74	4093 (155)	4163 (155)	2	63	NZ_JAOPFG010000001..NZ_JAOPFG010000099
Acinetobacter pittii strain A-37 A-37_scaffold99	4037555	38.79	3939 (168)	4006 (168)	2	61	NZ_JAOPFH010000001..NZ_JAOPFH010000099
Acinetobacter pittii strain A-6 A-6_scaffold9	4017587	38.69	3796 (93)	3864 (93)	2	62	NZ_JAOPEW010000001..NZ_JAOPEW010000009
Acinetobacter pittii strain A-8 A-8_scaffold9	4018941	38.69	3796 (93)	3869 (93)	7	62	NZ_JAOPFJ010000001..NZ_JAOPFJ010000009
Acinetobacter pittii strain A1254	4161573	38.66	3884 (50)	3980 (50)	18	74	NZ_CP049806..NZ_CP049810
Acinetobacter pittii strain A154 NODE_9	4061388	38.65	3849 (98)	3924 (98)	8	63	NZ_JAKVID010000001..NZ_JAKVID010000009
Acinetobacter pittii strain A160 NODE_9	3772068	38.8	3565 (76)	3641 (76)	8	64	NZ_JAKVIB010000001..NZ_JAKVIB010000009
Acinetobacter pittii strain AB17H194	4009633	39.04	3809 (105)	3905 (105)	18	74	NZ_CP040911..NZ_CP040913
Acinetobacter pittii strain AB33 D60061-33	3966962	38.8	3813 (113)	3884 (113)	10	57	NZ_PXMD01000001..NZ_PXMD01000090
Acinetobacter pittii strain ABC scaffold9	3843327	38.84	3636 (55)	3695 (55)	5	50	NZ_MSPO01000001..NZ_MSPO01000009
Acinetobacter pittii strain ACIN00195 ACIN00195_contig00115	4028505	38.79	3951 (240)	4027 (240)	9	63	NZ_JADWOC010000001..NZ_JADWOC010000115
Acinetobacter pittii strain AMA2 AMA2_NODE_9	3960682	38.79	3832 (212)	3905 (212)	3	66	NZ_VYTM01000001..NZ_VYTM01000009
Acinetobacter pittii strain AP2044	4248736	39.03	4013 (104)	4109 (104)	18	74	NZ_CP087716..NZ_CP087718
Acinetobacter pittii strain AP273 scaffold99	3970201	38.79	3864 (291)	3950 (291)	15	66	NZ_JAEFCV010000001..NZ_JAEFCV010000099
Acinetobacter pittii strain AP43	4306556	38.82	4047 (128)	4143 (128)	18	73	NZ_CP043052..NZ_CP043053
Acinetobacter pittii strain AP_882	4216804	38.77	3916 (114)	4011 (114)	18	73	NZ_CP014477..NZ_CP014478
Acinetobacter pittii strain AS012594 AS012594_99	4050530	39.11	4026 (137)	4076 (137)	3	43	NZ_VLVU01000001..NZ_VLVU01000099
Acinetobacter pittii strain AS012606 AS012606_99	4023819	39.23	4039 (168)	4093 (168)	6	44	NZ_VMBK01000001..NZ_VMBK01000099
Acinetobacter pittii strain AS012629 AS012629_99	3945568	39.97	4160 (232)	4209 (232)	4	41	NZ_VLXY01000001..NZ_VLXY01000099
Acinetobacter pittii strain AbW39	4398159	38.82	4206 (115)	4303 (115)	18	73	NZ_CP029005..NZ_CP029007
Acinetobacter pittii strain Ap-W20	4392025	38.79	4192 (102)	4289 (102)	18	73	NZ_CP027658..NZ_CP027662
Acinetobacter pittii strain C54	4265778	38.88	4048 (164)	4144 (164)	18	73	NZ_CP042364..NZ_CP042370
Acinetobacter pittii strain CEB-Ap CEB-Ap_contig_108	3996459	38.74	3854 (126)	3889 (126)	3	28	NZ_NGAB01000001..NZ_NGAB01000108
Acinetobacter pittii strain CEP14	4173155	38.76	3968 (120)	4063 (120)	18	73	NZ_CP084921..NZ_CP084924
Acinetobacter pittii strain DE0027 NODE_9_length_112614_cov_45.707421	3909906	38.76	3724 (123)	3797 (123)	6	63	NZ_VEIH01000010..NZ_VEIH01000009
Acinetobacter pittii strain DE0091 NODE_9_length_169372_cov_50.412759	3930272	38.73	3756 (118)	3827 (118)	4	63	NZ_VEGR01000010..NZ_VEGR01000009
Acinetobacter pittii strain F8_7S_15B NODE_9_length_142282_cov_300.616272	3995502	38.74	3810 (217)	3878 (217)	4	59	NZ_JAFDRN010000010..NZ_JAFDRN010000009
Acinetobacter pittii strain F8_7S_16B NODE_9_length_150378_cov_358.465344	3996494	38.75	3813 (215)	3885 (215)	4	63	NZ_JAFDRO010000010..NZ_JAFDRO010000009
Acinetobacter pittii strain F8_7S_17B NODE_9_length_150203_cov_330.526135	3996521	38.75	3810 (213)	3884 (213)	5	64	NZ_JAFDRP010000010..NZ_JAFDRP010000009
Acinetobacter pittii strain F8_7S_4B NODE_9_length_150378_cov_329.378195	3995609	38.74	3805 (192)	3875 (192)	4	61	NZ_JAFDRX010000010..NZ_JAFDRX010000009
Acinetobacter pittii strain F8_7S_6P NODE_9_length_150212_cov_508.586070	3996523	38.75	3811 (210)	3884 (210)	4	64	NZ_JAFDSA010000010..NZ_JAFDSA010000009
Acinetobacter pittii strain F8_8S_11B NODE_9_length_150204_cov_351.448514	3997471	38.75	3813 (210)	3886 (210)	3	65	NZ_JAFDSE010000010..NZ_JAFDSE010000009
Acinetobacter pittii strain F8_8S_6P NODE_9_length_150211_cov_427.795640	3997028	38.75	3808 (191)	3882 (191)	4	65	NZ_JAFDSL010000010..NZ_JAFDSL010000009
Acinetobacter pittii strain FDAARGOS 1396	3915879	38.77	3637 (78)	3732 (78)	18	73	NZ_CP077303..NZ_CP077307
Acinetobacter pittii strain FDAARGOS 1397	4182371	38.76	3904 (61)	3998 (61)	18	72	NZ_CP077232..NZ_CP077235
Acinetobacter pittii strain FDAARGOS 1398	3838032	38.88	3529 (40)	3625 (40)	18	74	NZ_CP077205
Acinetobacter pittii strain FDAARGOS 1399	3980134	38.82	3725 (49)	3822 (49)	18	74	NZ_CP077238..NZ_CP077241
Acinetobacter pittii strain FDAARGOS_1214	4098910	38.83	3855 (89)	3951 (89)	18	73	NZ_CP069537..NZ_CP069541
Acinetobacter pittii strain FDAARGOS_1215	3889187	38.79	3574 (63)	3669 (63)	18	73	NZ_CP069504..NZ_CP069508
Acinetobacter pittii strain FDAARGOS_1216	3928855	38.85	3619 (44)	3714 (44)	18	73	NZ_CP069586
Acinetobacter pittii strain FDAARGOS_1217	3957082	38.87	3743 (98)	3839 (98)	18	74	NZ_CP069496..NZ_CP069498
Acinetobacter pittii strain HUMV-6483	4182874	38.96	3990 (116)	4087 (116)	18	73	NZ_CP021428..NZ_CP021429
Acinetobacter pittii strain IEC338SC	3957199	38.67	3758 (52)	3853 (52)	18	73	NZ_CP015145..NZ_CP015146
Acinetobacter pittii strain JXA13	4179919	38.84	3976 (59)	4071 (59)	18	73	NZ_CP054137..NZ_CP054138
Acinetobacter pittii strain MCR16048 NODE_9_length_243935_cov_33.148441	3855927	38.77	3688 (85)	3762 (85)	9	61	NZ_NQXN01000049..NZ_NQXN01000005
Acinetobacter pittii strain MCR53 62	3900491	38.61	3684 (55)	3756 (55)	5	63	NZ_NQXF01000034..NZ_NQXF01000028
Acinetobacter pittii strain OCU Ac17	4108536	38.79	3867 (92)	3960 (92)	18	71	NZ_AP024798..NZ_AP024801
Acinetobacter pittii strain OCU_Ac5	3834878	38.81	3663 (72)	3733 (72)	3	63	NZ_BHGB01000001..NZ_BHGB01000096
Acinetobacter pittii strain SCsl25 NODE_96_length_2554_cov_3.09528	3816983	38.86	3615 (64)	3691 (64)	8	64	NZ_VDIH01000031..NZ_VDIH01000030
Acinetobacter pittii strain ST220	4295433	39	4144 (130)	4241 (130)	18	74	NZ_CP029610..NZ_CP029611
Acinetobacter pittii strain Survcare344 NODE_9_length_189187_cov_79.8803	4033060	38.62	3767 (144)	3840 (144)	3	66	NZ_JAFHFP010000010..NZ_JAFHFP010000009
Acinetobacter pittii strain TCM	4360939	38.98	4234 (129)	4331 (129)	18	74	NZ_CP095407..NZ_CP095411
Acinetobacter pittii strain TCM156 TCM156_contig_9	3807313	38.66	3589 (50)	3660 (50)	4	63	NZ_LSAL01000001..NZ_LSAL01000016
Acinetobacter pittii strain TCM292 contig_9	3791746	38.76	3597 (62)	3666 (62)	3	62	NZ_LSAK01000001..NZ_LSAK01000046
Acinetobacter pittii strain UNC434CL69Tsu2S25	4093819	38.77	4019 (129)	4088 (129)	7	58	NZ_FOEA01000085..NZ_FOEA01000046
Acinetobacter pittii strain WCHAP005046	4253251	39.01	4083 (149)	4183 (149)	18	78	NZ_CP028574..NZ_CP028573
Acinetobacter pittii strain WCHAP005069	4253404	38.86	4046 (121)	4142 (121)	18	73	NZ_CP026089..NZ_CP026086
Acinetobacter pittii strain WCHAP100002 NODE_9_length_153958_cov_123.191	4027428	38.71	3843 (104)	3902 (104)	3	52	NZ_SGTQ01000089..NZ_SGTQ01000009
Acinetobacter pittii strain WCHAP100004	4145467	38.78	3940 (142)	4037 (142)	18	74	NZ_CP027250..NZ_CP027249
Acinetobacter pittii strain WCHAP100005 NODE_9_length_223588_cov_141.278	3908746	38.74	3714 (119)	3779 (119)	3	58	NZ_SGTO01000010..NZ_SGTO01000009
Acinetobacter pittii strain WCHAP100006 NODE_9_length_170858_cov_133.061	3814448	38.79	3635 (89)	3701 (89)	9	53	NZ_SGTN01000010..NZ_SGTN01000009
Acinetobacter pittii strain WCHAP100007 NODE_9_length_144503_cov_137.662	3993628	38.75	3800 (99)	3861 (99)	3	54	NZ_SGTM01000010..NZ_SGTM01000009
Acinetobacter pittii strain WCHAP100008 NODE_9_length_109641_cov_144.142	3896549	38.66	3696 (128)	3764 (128)	4	60	NZ_SGTL01000091..NZ_SGTL01000009
Acinetobacter pittii strain WCHAP100009 NODE_9_length_132449_cov_134.076	3873994	38.74	3693 (102)	3754 (102)	3	54	NZ_SGTK01000010..NZ_SGTK01000009
Acinetobacter pittii strain WCHAP100010 NODE_9_length_204533_cov_126.145	3966642	38.73	3741 (84)	3806 (84)	5	56	NZ_SGTJ01000010..NZ_SGTJ01000009
Acinetobacter pittii strain WCHAP100011 NODE_9_length_173951_cov_139.38	3907807	38.8	3736 (92)	3797 (92)	5	52	NZ_SGTI01000010..NZ_SGTI01000009
Acinetobacter pittii strain WCHAP100012 NODE_9_length_174728_cov_114.779	3966988	38.64	3703 (59)	3768 (59)	3	57	NZ_SGTH01000010..NZ_SGTH01000009
Acinetobacter pittii strain WCHAP100013 NODE_9_length_152752_cov_111.654	3892485	38.77	3686 (114)	3754 (114)	6	58	NZ_SGTG01000010..NZ_SGTG01000009
Acinetobacter pittii strain WCHAP100014 NODE_9_length_154727_cov_107.224	4039495	38.62	3839 (94)	3909 (94)	3	63	NZ_SGTF01000010..NZ_SGTF01000009
Acinetobacter pittii strain WCHAP100015 NODE_9_length_125776_cov_127.166	3947546	38.77	3795 (72)	3859 (72)	4	56	NZ_SGTE01000010..NZ_SGTE01000009
Acinetobacter pittii strain WCHAP100016 NODE_9_length_166882_cov_97.483	3973114	38.72	3761 (82)	3821 (82)	3	53	NZ_SGTD01000010..NZ_SGTD01000009
Acinetobacter pittii strain WCHAP100017 NODE_9_length_173672_cov_113.944	3871493	38.7	3655 (60)	3716 (60)	3	53	NZ_SGTC01000010..NZ_SGTC01000009
Acinetobacter pittii strain WCHAP100018 NODE_9_length_140174_cov_133.828	3902981	38.76	3686 (93)	3751 (93)	4	57	NZ_SGTB01000010..NZ_SGTB01000009
Acinetobacter pittii strain WCHAP100019 NODE_9_length_137964_cov_154.524	3924722	38.84	3704 (93)	3779 (93)	11	60	NZ_SGWA01000081..NZ_SGWA01000009
Acinetobacter pittii strain WCHAP100020	3954562	38.83	3737 (118)	3830 (118)	18	71	NZ_CP027254..NZ_CP027253
Acinetobacter pittii strain WCHAP100022 NODE_9_length_156174_cov_127.317	4012022	38.79	3815 (98)	3875 (98)	3	53	NZ_SGSZ01000091..NZ_SGSZ01000009
Acinetobacter pittii strain WP19 EX32DRAFT_scaffold00066.66_C	3951709	38.73	3801 (124)	3874 (124)	10	59	NZ_KN050838..NZ_JQLC01000067
Acinetobacter pittii strain WP2-W18-ESBL-11	4181682	38.75	3942 (92)	4038 (92)	18	74	NZ_AP021936..NZ_AP021939
Acinetobacter pittii strain XJ88	4099621	38.75	3830 (45)	3925 (45)	18	73	NZ_CP018909..NZ_CP018910
Acinetobacter pittii strain XM1570 scaffold_00025	4105411	38.82	3985 (161)	4056 (161)	3	63	NZ_CM001802..NZ_KB465429
Acinetobacter pittii strain YMC2010/8/T346	4045824	38.85	3771 (80)	3867 (80)	18	74	NZ_CP017938..NZ_CP017939
