# Supplementary material for: First report on in-depth genome and comparative genome analysis of a metal-resistant bacterium Acinetobacter pittii S-30, isolated from environmental sample
Source: Front Microbiol. 2024 Apr 29;15:1351161. doi: 10.3389/fmicb.2024.1351161 (PMC11089254; doi:10.3389/fmicb.2024.1351161)
Supplement: Supplementary file 6 [file Table_4.XLSX]

## Sheet: a_pitti_quality
Genomes	Completeness	Contamination
A_pittii_XM1570	100	0.95
A_pittii_XJ88	100	0
A_pittii_WP2-W18-ESBL-11	100	0.68
A_pittii_WP19_EX32DRAFT_scaffold00001.1	100	0.31
A_pittii_WCHAP100022	100	0.41
A_pittii_WCHAP100021	100	0.63
A_pittii_WCHAP100020	100	0.27
A_pittii_WCHAP100019	100	0.41
A_pittii_WCHAP100018	100	0.27
A_pittii_WCHAP100017	100	0.14
A_pittii_WCHAP100016	100	0.27
A_pittii_WCHAP100015	100	0.56
A_pittii_WCHAP100014	100	0.32
A_pittii_WCHAP100013	100	0.27
A_pittii_WCHAP100012	100	0.27
A_pittii_WCHAP100011	100	0.27
A_pittii_WCHAP100010	100	0.45
A_pittii_WCHAP100009	100	0.59
A_pittii_WCHAP100008	100	0.27
A_pittii_WCHAP100007	100	0.41
A_pittii_WCHAP100006	100	0.27
A_pittii_WCHAP100005	100	0.27
A_pittii_WCHAP100004	100	0.27
A_pittii_WCHAP100003	100	0.63
A_pittii_WCHAP100002	100	0.27
A_pittii_WCHAP005069	100	0.27
A_pittii_WCHAP005046	100	0.82
A_pittii_UNC434CL69Tsu2S25	100	0.14
A_pittii_TCM292	100	0.68
A_pittii_TCM	100	0.64
A_pittii_Survcare344	100	0.27
A_pittii_ST220	100	0.64
A_pittii_SCsl25	100	0.27
A_pittii_OCU_Ac6	100	0.64
A_pittii_OCU_Ac6	100	0.64
A_pittii_OCU_Ac3	100	2.47
A_pittii_OCU_Ac12	100	2.05
A_pittii_NQ-003	100	0.55
A_pittii_MCR8900_111	100	0.27
A_pittii_MCR16048	100	0.27
A_pittii_JXA13	100	0.14
A_pittii_HUMV-6483	100	0.18
A_pittii_FDAARGOS_1399	100	0.55
A_pittii_FDAARGOS_1398	100	0.27
A_pittii_FDAARGOS_1397	100	0
A_pittii_FDAARGOS_1396	100	0.27
A_pittii_FDAARGOS_1217	100	0.27
A_pittii_FDAARGOS_1216	100	0.37
A_pittii_FDAARGOS_1215	100	0.27
A_pittii_FDAARGOS_1214	100	0.27
A_pittii_F8_8S_6P	100	0.31
A_pittii_F8_8S_11B	100	0.31
A_pittii_F8_7S_6P	100	0.31
A_pittii_F8_7S_4B	100	0.31
A_pittii_F8_7S_17B	100	0.31
A_pittii_F8_7S_16B	100	0.31
A_pittii_F8_7S_15B	100	0.31
A_pittii_DE0091	100	0.45
A_pittii_CEP14	100	0.27
A_pittii_CEB-Ap	100	0.27
A_pittii_C54	100	0.41
A_pittii_Ap-W20	100	0.96
A_pittii_AbW39	100	0.96
A_pittii_ATCC_19004_CIP_70.29	100	0.55
A_pittii_AS012629_AS012629_1	100	0.97
A_pittii_AS012606	100	0.75
A_pittii_AP_882	100	0.59
A_pittii_AP43	100	0.35
A_pittii_AP273	100	0.27
A_pittii_AP2044	100	0.72
A_pittii_AP1	100	1.1
A_pittii_ANC_4050	100	0.21
A_pittii_ANC_3678	100	0
A_pittii_AMA2	100	0.41
A_pittii_AMA10	100	0.86
A_pittii_ACIN00195	100	0.14
A_pittii_AB33	100	0.55
A_pittii_AB17H194	100	0.14
A_pittii_A47H	100	0.72
A_pittii_A160	100	0.41
A_pittii_A154	100	0.27
A_pittii_A1254	100	0.68
A_pittii_A-8_A-8	100	0.27
A_pittii_4300STDY7045887	100	0.68
A_pittii_32292	100	0.34
A_pittii_IEC338SC	99.96	0.27
A_pittii_A-6_A-6	99.93	0.27
A_pittii_A-32_A-32	99.93	0.35
A_pittii_A-140_A-140	99.93	0.27
A_pittii_A-136_A-136	99.93	0.27
A_pittii_OCU_Ac17	99.91	0.27
