# Supplementary material for: First report on in-depth genome and comparative genome analysis of a metal-resistant bacterium Acinetobacter pittii S-30, isolated from environmental sample
Source: Front Microbiol. 2024 Apr 29;15:1351161. doi: 10.3389/fmicb.2024.1351161 (PMC11089254; doi:10.3389/fmicb.2024.1351161)
Supplement: Supplementary file 7 [file Table_5.XLSX]

## Sheet: ggdc_results_23-06-23-00-36-583740936
Novel A. Pitti genome	Reference genome	DDH
Refrenece:A. pittii sp. nov. is LMG 1035(T) (=CIP 70.29(T))	A_pittii_ANC_4050	48.3
Refrenece:A. pittii sp. nov. is LMG 1035(T) (=CIP 70.29(T))	A_pittii_AS012629_AS012629_1	51.5
Refrenece:A. pittii sp. nov. is LMG 1035(T) (=CIP 70.29(T))	A_pittii_FDAARGOS_1397	51.4
Refrenece:A. pittii sp. nov. is LMG 1035(T) (=CIP 70.29(T))	A_pittii_FDAARGOS_1398	52.6
Reff: Nemec A, Krizova L, Maixnerova M, van der Reijden TJ, Deschaght P, Passet V, Vaneechoutte M, Brisse S, Dijkshoorn L. Genotypic and phenotypic characterization of the Acinetobacter calcoaceticus-Acinetobacter baumannii complex with the proposal of Acinetobacter pittii sp. nov. (formerly Acinetobacter genomic species 3) and Acinetobacter nosocomialis sp. nov. (formerly Acinetobacter genomic s…
