# Supplementary material for: First report on in-depth genome and comparative genome analysis of a metal-resistant bacterium Acinetobacter pittii S-30, isolated from environmental sample
Source: Front Microbiol. 2024 Apr 29;15:1351161. doi: 10.3389/fmicb.2024.1351161 (PMC11089254; doi:10.3389/fmicb.2024.1351161)
Supplement: Supplementary file 9 [file Table_7.XLS]

## Sheet: VFDB_Jan_14-2521187256
Jan_14-2521187256
VFclass	Virulence factors	Related genes	sp. 30(Prediction)	A.baumannii 1656-2	A.baumannii AB0057	A.baumannii AB307-0294	A.baumannii ACICU	A.baumannii ATCC 17978	A.baumannii AYE	A.baumannii BJAB07104	A.baumannii BJAB0715	A.baumannii BJAB0868	A.baumannii D1279779	A.baumannii MDR-TJ	A.baumannii MDR-ZJ06	A.baumannii SDF	A.baumannii TCDC-AB0715	A.baumannii TYTH-1
			draft (draft)	chromosome (NC_017162)	chromosome (NC_011586)	chromosome (NC_011595)	chromosome (NC_010611)	chromosome (NC_009085)	chromosome (NC_010410)	chromosome (NC_021726)	chromosome (NC_021733)	chromosome (NC_021729)	chromosome (NC_020547)	chromosome (NC_017847)	chromosome (NC_017171)	chromosome (NC_010400)	chromosome (NC_017387)	chromosome (NC_018706)
Adherence	Outer membrane protein	ompA	orf05525	ABK1_3141	AB57_3344	ABBFA_000621	ACICU_03089	A1S_2840	ABAYE0640	BJAB07104_03176	BJAB0715_03240	BJAB0868_03135	ABD1_27860	ABTJ_00616	ABZJ_03273	ABSDF0605	ABTW07_3309	M3Q_3327
	CFA/I fimbriae(Escherichia)	cfaB	orf01763	-	-	-	-	-	-	-	-	-	-	-	-	-	-	-
	Curli fibers(Escherichia)	csgA	orf01686	-	-	-	-	-	-	-	-	-	-	-	-	-	-	-
		csgD	orf01687	-	-	-	-	-	-	-	-	-	-	-	-	-	-	-
		csgF	orf01689	-	-	-	-	-	-	-	-	-	-	-	-	-	-	-
	Hemorrhagic E.coli pilus (HCP)(Escherichia)		orf04822	-	-	-	-	-	-	-	-	-	-	-	-	-	-	-
		hofB	orf04821	-	-	-	-	-	-	-	-	-	-	-	-	-	-	-
		hofC	orf04820	-	-	-	-	-	-	-	-	-	-	-	-	-	-	-
	LPS O-antigen (P. aeruginosa)(Pseudomonas)	orfH	orf06490	-	-	-	-	-	-	-	-	-	-	-	-	-	-	-
	Polar flagella(Aeromonas)	flmH	orf01636	-	-	-	-	-	-	-	-	-	-	-	-	-	-	-
		nueA	orf01812	-	-	-	-	-	-	-	-	-	-	-	-	-	-	-
	Streptococcal plasmin receptor/GAPDH(Streptococcus)	plr/gapA	orf01227; orf01565	-	-	-	-	-	-	-	-	-	-	-	-	-	-	-
Biofilm formation	AdeFGH efflux pump/transport autoinducer	adeF	orf02682	ABK1_1184	AB57_2662	ABBFA_001139	ACICU_02504	A1S_2304	ABAYE1174	BJAB07104_02661	BJAB0715_02706	BJAB0868_02543	ABD1_23030	ABTJ_01214	ABZJ_02696	ABSDF1463	ABTW07_2695	M3Q_2770
		adeG	orf00399; orf00400; orf00874; orf01335; orf02172; orf02681	ABK1_1183	AB57_2663	ABBFA_001138	ACICU_02505	A1S_2305	ABAYE1173	BJAB07104_02662	BJAB0715_02707	BJAB0868_02544	ABD1_23040	ABTJ_01213	ABZJ_02697	ABSDF1462	ABTW07_2696	M3Q_2771
		adeH	orf02680	ABK1_1182	AB57_2664	ABBFA_001137	ACICU_02506	A1S_2306	ABAYE1172	BJAB07104_02663	BJAB0715_02708	BJAB0868_02545	ABD1_23050	ABTJ_01212	ABZJ_02698	-	ABTW07_2697	M3Q_2772
	Biofilm-associated protein	bap	orf01222; orf02436; orf03912	ABK1_2994	AB57_3113	ABBFA_000777	ACICU_02938	A1S_2696	ABAYE0792	BJAB07104_03029	BJAB0715_03073	BJAB0868_02913	-	ABTJ_00772	-	-	ABTW07_3158	M3Q_3169
	Csu pili	csuA/B	-	ABK1_1269	AB57_2570	ABBFA_001232	ACICU_02420	A1S_2218	ABAYE1319	BJAB07104_02577	BJAB0715_02616	BJAB0868_02459	ABD1_22150	ABTJ_01303	-	-	ABTW07_2612	M3Q_2687
		csuA	-	ABK1_1270	AB57_2569	ABBFA_001233	ACICU_02418	A1S_2217	ABAYE1320	BJAB07104_02576	BJAB0715_02615	BJAB0868_02458	ABD1_22140	ABTJ_01304	-	-	ABTW07_2611	M3Q_2686
		csuB	-	ABK1_1271	AB57_2568	ABBFA_001234	ACICU_02417	A1S_2216	ABAYE1321	BJAB07104_02575	BJAB0715_02614	BJAB0868_02457	ABD1_22130	ABTJ_01305	-	-	ABTW07_2610	M3Q_2685
		csuC	-	ABK1_1272	AB57_2567	ABBFA_001235	ACICU_02416	A1S_2215	ABAYE1322	BJAB07104_02574	BJAB0715_02613	BJAB0868_02456	ABD1_22120	ABTJ_01306	-	-	ABTW07_2609	M3Q_2684
		csuD	orf00575	ABK1_1275	AB57_2566	ABBFA_001236	ACICU_02415	A1S_2214	ABAYE1323	BJAB07104_02573	BJAB0715_02612	BJAB0868_02455	ABD1_22110	ABTJ_01307	-	-	ABTW07_2608	M3Q_2683
		csuE	-	ABK1_1276	AB57_2565	ABBFA_001237	ACICU_02414	A1S_2213	ABAYE1324	BJAB07104_02572	BJAB0715_02611	BJAB0868_02454	ABD1_22100	ABTJ_01308	-	-	ABTW07_2607	M3Q_2682
	PNAG (Polysaccharide poly-N-acetylglucosamine)	pgaA	orf02776	ABK1_1325	AB57_2499	ABBFA_001302	ACICU_02365	A1S_2162	ABAYE1394	BJAB07104_02522	BJAB0715_02547	BJAB0868_02404	ABD1_21610	ABTJ_01379	ABZJ_02516	-	ABTW07_2556	M3Q_2612
		pgaB	orf02777	ABK1_1326	AB57_2497	ABBFA_001303	ACICU_02363	A1S_2161	ABAYE1395	BJAB07104_02521	BJAB0715_02546	BJAB0868_02403	ABD1_21600	ABTJ_01380	ABZJ_02515	-	ABTW07_2555	M3Q_2611
		pgaC	orf02778; orf04195	ABK1_1327	AB57_2496	ABBFA_001304	ACICU_02362	A1S_2160	ABAYE1396	BJAB07104_02520	BJAB0715_02545	BJAB0868_02402	ABD1_21590	ABTJ_01381	ABZJ_02514	-	ABTW07_2554	M3Q_2610
		pgaD	-	ABK1_1328	AB57_2495	ABBFA_001305	ACICU_02361	-	ABAYE1397	BJAB07104_02519	BJAB0715_02544	BJAB0868_02401	ABD1_21580	ABTJ_01382	ABZJ_02513	-	ABTW07_2553	M3Q_2609
Enzyme	Phospholipase C	plc	orf02857; orf06028	ABK1_0075; ABK1_1487	AB57_0084; AB57_2376	ABBFA_001421; ABBFA_003467	ACICU_00064; ACICU_02247	A1S_0043; A1S_2055	ABAYE1520; ABAYE3825	BJAB07104_00080; BJAB07104_02405	BJAB0715_00082; BJAB0715_02304	BJAB0868_00081; BJAB0868_02287	ABD1_00420; ABD1_20510	ABTJ_01495; ABTJ_03771	ABZJ_00067; ABZJ_02399	ABSDF0054; ABSDF2207	ABTW07_0072; ABTW07_2446	M3Q_2497; M3Q_274
	Phospholipase D	plcD	orf06576	ABK1_3242	AB57_3442	ABBFA_000523	ACICU_03190	A1S_2989	ABAYE0498	BJAB07104_03279	BJAB0715_03342	BJAB0868_03235	ABD1_28800	ABTJ_00508	ABZJ_03374	ABSDF2854	ABTW07_3406	M3Q_3423
	Streptococcal enolase(Streptococcus)	eno	orf04037	-	-	-	-	-	-	-	-	-	-	-	-	-	-	-
Immune evasion	Capsule	Undetermined	orf00423; orf00431; orf00432; orf00440; orf00808; orf02004; orf06010; orf06011; orf06012; orf06013; orf06014; orf06015; orf06016; orf06017; orf06020; orf06021; orf06022; orf06023	ABK1_0082; ABK1_0083; ABK1_0084; ABK1_0085; ABK1_0086; ABK1_0087; ABK1_0088; ABK1_0089; ABK1_0090; ABK1_0091; ABK1_0092; ABK1_0093; ABK1_0094; ABK1_0095; ABK1_0096; ABK1_0097; ABK1_0098; ABK1_0099; ABK1_0100; ABK1_0101; ABK1_0102; ABK1_0103; ABK1_0104	AB57_0091; AB57_0092; AB57_0093; AB57_0094; AB57_0095; AB57_0096; AB57_0097; AB57_0098; AB57_0099; AB57_0100; AB57_0101; AB57_0102; AB57_0103; AB57_0104; AB57_0105; AB57_0106; AB57_0107; AB57_0108; AB57_0109; AB57_0110; AB57_0111; AB57_0112; AB57_0113; AB57_0114; AB57_0115	ABBFA_003446; ABBFA_003447; ABBFA_003448; ABBFA_003449; ABBFA_003450; ABBFA_003451; ABBFA_003452; ABBFA_003453; ABBFA_003454; ABBFA_003455; ABBFA_003456; ABBFA_003457; ABBFA_003458; ABBFA_003459; ABBFA_003460; ABBFA_003461	ACICU_00071; ACICU_00072; ACICU_00073; ACICU_00074; ACICU_00075; ACICU_00076; ACICU_00077; ACICU_00078; ACICU_00079; ACICU_00080; ACICU_00081; ACICU_00082; ACICU_00083; ACICU_00084; ACICU_00085; ACICU_00086; ACICU_00087; ACICU_00088; ACICU_00089; ACICU_00090; ACICU_00091; ACICU_00092	A1S_0049; A1S_0050; A1S_0051; A1S_0052; A1S_0053; A1S_0054; A1S_0055; A1S_0056; A1S_0057; A1S_0058; A1S_0059; A1S_0060; A1S_0061; A1S_0062; A1S_0063; A1S_0064; A1S_0065; A1S_0066	ABAYE3800; ABAYE3801; ABAYE3802; ABAYE3803; ABAYE3804; ABAYE3806; ABAYE3807; ABAYE3808; ABAYE3809; ABAYE3810; ABAYE3811; ABAYE3812; ABAYE3813; ABAYE3814; ABAYE3815; ABAYE3816; ABAYE3817; ABAYE3818	BJAB07104_00087; BJAB07104_00088; BJAB07104_00089; BJAB07104_00090; BJAB07104_00091; BJAB07104_00092; BJAB07104_00093; BJAB07104_00094; BJAB07104_00095; BJAB07104_00096; BJAB07104_00097; BJAB07104_00098; BJAB07104_00099; BJAB07104_00100; BJAB07104_00101; BJAB07104_00102; BJAB07104_00103; BJAB07104_00104; BJAB07104_00105; BJAB07104_00106	BJAB0715_00090; BJAB0715_00091; BJAB0715_00092; BJAB0715_00093; BJAB0715_00094; BJAB0715_00095; BJAB0715_00096; BJAB0715_00097; BJAB0715_00098; BJAB0715_00099; BJAB0715_00100; BJAB0715_00101; BJAB0715_00102; BJAB0715_00103; BJAB0715_00104; BJAB0715_00105; BJAB0715_00106; BJAB0715_00107; BJAB0715_00108; BJAB0715_00109; BJAB0715_00110; BJAB0715_00111; BJAB0715_00112; BJAB0715_00113; BJAB0715_00114;…	BJAB0868_00088; BJAB0868_00089; BJAB0868_00090; BJAB0868_00091; BJAB0868_00092; BJAB0868_00093; BJAB0868_00094; BJAB0868_00095; BJAB0868_00096; BJAB0868_00097; BJAB0868_00098; BJAB0868_00099; BJAB0868_00100; BJAB0868_00101; BJAB0868_00102; BJAB0868_00103; BJAB0868_00104; BJAB0868_00105; BJAB0868_00106; BJAB0868_00107; BJAB0868_00108; BJAB0868_00109; BJAB0868_00110	ABD1_00490; ABD1_00500; ABD1_00510; ABD1_00520; ABD1_00530; ABD1_00540; ABD1_00550; ABD1_00560; ABD1_00570; ABD1_00580; ABD1_00590; ABD1_00600; ABD1_00610; ABD1_00620; ABD1_00630; ABD1_00640; ABD1_00650; ABD1_00660; ABD1_00670; ABD1_00680; ABD1_00690	ABTJ_03743; ABTJ_03744; ABTJ_03745; ABTJ_03746; ABTJ_03747; ABTJ_03748; ABTJ_03749; ABTJ_03750; ABTJ_03751; ABTJ_03752; ABTJ_03753; ABTJ_03754; ABTJ_03755; ABTJ_03756; ABTJ_03757; ABTJ_03758; ABTJ_03759; ABTJ_03760; ABTJ_03761; ABTJ_03762; ABTJ_03763; ABTJ_03764	ABZJ_00075; ABZJ_00076; ABZJ_00077; ABZJ_00078; ABZJ_00079; ABZJ_00080; ABZJ_00081; ABZJ_00082; ABZJ_00083; ABZJ_00084; ABZJ_00085; ABZJ_00086; ABZJ_00087; ABZJ_00088; ABZJ_00089; ABZJ_00090; ABZJ_00091; ABZJ_00092; ABZJ_00093; ABZJ_00094; ABZJ_00095; ABZJ_00096; ABZJ_00097	ABSDF0063; ABSDF0064; ABSDF0065; ABSDF0066; ABSDF0067; ABSDF0068; ABSDF0069; ABSDF0070; ABSDF0071; ABSDF0072; ABSDF0073; ABSDF0074; ABSDF0075; ABSDF0076; ABSDF0077; ABSDF0078; ABSDF0079; ABSDF0080; ABSDF0081; ABSDF0082; ABSDF0083	ABTW07_0079; ABTW07_0080; ABTW07_0081; ABTW07_0082; ABTW07_0083; ABTW07_0084; ABTW07_0085; ABTW07_0086; ABTW07_0087; ABTW07_0088; ABTW07_0089; ABTW07_0090; ABTW07_0091; ABTW07_0092; ABTW07_0093; ABTW07_0094; ABTW07_0095; ABTW07_0096; ABTW07_0097; ABTW07_0098; ABTW07_0099; ABTW07_0100	M3Q_281; M3Q_282; M3Q_283; M3Q_284; M3Q_285; M3Q_286; M3Q_287; M3Q_288; M3Q_289; M3Q_290; M3Q_291; M3Q_292; M3Q_293; M3Q_294; M3Q_295; M3Q_296; M3Q_297; M3Q_298; M3Q_299; M3Q_300; M3Q_301; M3Q_302; M3Q_303
	LPS	lpsB	orf05293	ABK1_0472	AB57_0510	ABBFA_003104	ACICU_00440	A1S_0430	ABAYE3345	BJAB07104_00486	BJAB0715_00469	BJAB0868_00489	ABD1_04010	ABTJ_03344	ABZJ_00471	ABSDF3082	ABTW07_0471	M3Q_685
		lpxA	orf02907; orf04888	ABK1_2552	AB57_2310	ABBFA_001481	ACICU_02088	A1S_1965	ABAYE1587	BJAB07104_01654	BJAB0715_02235	BJAB0868_02224	ABD1_19910	ABTJ_01622	ABZJ_02268	ABSDF1690	ABTW07_2294	M3Q_2434
		lpxB	orf03257	ABK1_2156	AB57_1894	ABBFA_001828	ACICU_01697	A1S_1668	ABAYE1983	BJAB07104_02054	BJAB0715_01882	BJAB0868_01820	ABD1_16550	ABTJ_02010	ABZJ_01859	ABSDF1889	ABTW07_1911	M3Q_2049
		lpxC	orf04812; orf05102	ABK1_3579	AB57_3781	ABBFA_000151	ACICU_03528	A1S_3330	ABAYE0154	BJAB07104_03624	BJAB0715_03711	BJAB0868_03577	ABD1_32260	ABTJ_00150	ABZJ_03720	ABSDF3466	ABTW07_3736	M3Q_67
		lpxD	orf02906	ABK1_2554	AB57_2312	ABBFA_001479	ACICU_02090	A1S_1967	ABAYE1585	BJAB07104_01652	BJAB0715_02237	BJAB0868_02226	ABD1_19930	ABTJ_01620	ABZJ_02270	ABSDF1688	ABTW07_2296	M3Q_2436
		lpxL	orf05294	ABK1_0473	AB57_0511	ABBFA_003103	ACICU_00441	A1S_0431	ABAYE3343	BJAB07104_00487	BJAB0715_00470	BJAB0868_00490	ABD1_04020	ABTJ_03343	ABZJ_00472	ABSDF3081	ABTW07_0472	M3Q_686
		lpxM	orf02495	-	AB57_3019	-	ACICU_02853	A1S_2609	ABAYE0885	BJAB07104_02942	BJAB0715_02981	BJAB0868_02822	ABD1_25620	ABTJ_00863	ABZJ_03036	ABSDF0888	ABTW07_3075	M3Q_3085
	Exopolysaccharide(Haemophilus)	mrsA/glmM	orf04383	-	-	-	-	-	-	-	-	-	-	-	-	-	-	-
		pgi	orf06316	-	-	-	-	-	-	-	-	-	-	-	-	-	-	-
	LPS(Brucella)	acpXL	orf01635	-	-	-	-	-	-	-	-	-	-	-	-	-	-	-
Iron uptake	Acinetobactin	barA	orf02627	ABK1_2692	AB57_2806	ABBFA_001066	ACICU_02574	A1S_2378	ABAYE1100	BJAB07104_02732	BJAB0715_02780	BJAB0868_02614	ABD1_23720	ABTJ_01139	ABZJ_02768	-	ABTW07_2823	M3Q_2841
		barB	orf02628	ABK1_2691	AB57_2805	ABBFA_001067	ACICU_02573	A1S_2375	ABAYE1101	BJAB07104_02731	BJAB0715_02779	BJAB0868_02613	ABD1_23710	ABTJ_01140	ABZJ_02767	-	ABTW07_2822	M3Q_2840
		basA	orf02615	ABK1_2706	AB57_2820	ABBFA_001051	ACICU_02588	A1S_2391	ABAYE1086	BJAB07104_02746	BJAB0715_02794	BJAB0868_02628	ABD1_23850	ABTJ_01124	ABZJ_02782	-	ABTW07_2836	M3Q_2856
		basB	orf02616	ABK1_2705	AB57_2819	ABBFA_001052	ACICU_02587	A1S_2390	ABAYE1087	BJAB07104_02745	BJAB0715_02793	BJAB0868_02627	ABD1_23840	ABTJ_01125	ABZJ_02781	-	ABTW07_2835	M3Q_2855
		basC	orf02622	ABK1_2699	AB57_2812	ABBFA_001060	ACICU_02580	A1S_2384	ABAYE1094	BJAB07104_02738	BJAB0715_02786	BJAB0868_02620	ABD1_23780	ABTJ_01133	ABZJ_02774	-	ABTW07_2829	M3Q_2847
		basD	orf02623	ABK1_2698	AB57_2811	ABBFA_001061	ACICU_02579	A1S_2383	ABAYE1095	BJAB07104_02737	BJAB0715_02785	BJAB0868_02619	ABD1_23770	ABTJ_01134	ABZJ_02773	-	ABTW07_2828	M3Q_2846
		basF	orf02625	ABK1_2696	AB57_2809	ABBFA_001063	ACICU_02577	A1S_2380	ABAYE1097	BJAB07104_02735	BJAB0715_02783	BJAB0868_02617	ABD1_23750	ABTJ_01136	ABZJ_02771	-	ABTW07_2826	M3Q_2844
		basG	orf02626	ABK1_2695	AB57_2808	ABBFA_001064	ACICU_02576	A1S_2379	ABAYE1098	BJAB07104_02734	BJAB0715_02782	BJAB0868_02616	ABD1_23740	ABTJ_01137	ABZJ_02770	-	ABTW07_2825	M3Q_2843
		basH	orf02629	ABK1_2690	AB57_2804	ABBFA_001068	ACICU_02572	A1S_2374	ABAYE1102	BJAB07104_02730	BJAB0715_02778	BJAB0868_02612	ABD1_23700	ABTJ_01141	ABZJ_02766	-	ABTW07_2821	M3Q_2839
		basI	orf02630	ABK1_2689	AB57_2803	ABBFA_001069	ACICU_02571	A1S_2373	ABAYE1103	BJAB07104_02729	BJAB0715_02777	BJAB0868_02611	ABD1_23690	ABTJ_01142	ABZJ_02765	-	ABTW07_2820	M3Q_2838
		basJ	orf02631	ABK1_2688	AB57_2802	ABBFA_001070	ACICU_02570	A1S_2372	ABAYE1104	BJAB07104_02728	BJAB0715_02776	BJAB0868_02610	ABD1_23680	ABTJ_01143	ABZJ_02764	-	ABTW07_2819	M3Q_2837
		bauA	orf02188; orf02621	ABK1_2700	AB57_2813	ABBFA_001059	ACICU_02581	A1S_2385	ABAYE1093	BJAB07104_02739	BJAB0715_02787	BJAB0868_02621	ABD1_23790	ABTJ_01132	ABZJ_02775	-	ABTW07_2830	M3Q_2848
		bauB	orf02620	ABK1_2701	AB57_2814	ABBFA_001058	ACICU_02582	A1S_2386	ABAYE1092	BJAB07104_02740	BJAB0715_02788	BJAB0868_02622	ABD1_23800	ABTJ_01131	ABZJ_02776	-	ABTW07_2831	M3Q_2849
		bauC	orf02618	ABK1_2703	AB57_2816	ABBFA_001056	ACICU_02584	A1S_2388	ABAYE1090	BJAB07104_02742	BJAB0715_02790	BJAB0868_02624	ABD1_23820	ABTJ_01129	ABZJ_02778	-	ABTW07_2833	M3Q_2851
		bauD	orf02617	ABK1_2704	AB57_2817	ABBFA_001055	ACICU_02585	A1S_2389	ABAYE1089	BJAB07104_02743	BJAB0715_02791	BJAB0868_02625	ABD1_23830	ABTJ_01128	ABZJ_02779	-	ABTW07_2834	M3Q_2852
		bauE	orf02619	ABK1_2702	AB57_2815	ABBFA_001057	ACICU_02583	A1S_2387	ABAYE1091	BJAB07104_02741	BJAB0715_02789	BJAB0868_02623	ABD1_23810	ABTJ_01130	ABZJ_02777	-	ABTW07_2832	M3Q_2850
		bauF	orf02614	ABK1_2707	AB57_2822	ABBFA_001050	ACICU_02589	A1S_2392	ABAYE1085	BJAB07104_02747	BJAB0715_02795	BJAB0868_02629	ABD1_23860	ABTJ_01123	ABZJ_02783	-	ABTW07_2837	M3Q_2857
		entE	orf02125; orf02624	ABK1_2697	AB57_2810	ABBFA_001062	ACICU_02578	A1S_2381	ABAYE1096	BJAB07104_02736	BJAB0715_02784	BJAB0868_02618	ABD1_23760	ABTJ_01135	ABZJ_02772	-	ABTW07_2827	M3Q_2845
	Heme utilization	Undetermined	orf03802	ABK1_0905	AB57_0984	ABBFA_002692	ACICU_00872	A1S_0917	ABAYE2877	BJAB07104_01013	BJAB0715_01024	BJAB0868_01020	ABD1_08690	ABTJ_02892	ABZJ_01011	-	ABTW07_1001	M3Q_1209
		Undetermined	-	-	AB57_0985	-	ACICU_00873	-	-	-	BJAB0715_01025	BJAB0868_01021	-	-	ABZJ_01012	ABSDF2288	ABTW07_1002	M3Q_1210
		Undetermined	orf03801	-	AB57_0986	-	ACICU_00874	-	-	-	BJAB0715_01026	BJAB0868_01022	-	-	ABZJ_01013	-	ABTW07_1003	M3Q_1211
		Undetermined	orf03800	-	AB57_0987	-	ACICU_00875	-	-	-	BJAB0715_01027	BJAB0868_01023	-	-	ABZJ_01014	ABSDF2285	ABTW07_1004	M3Q_1212
		Undetermined	orf03799	-	AB57_0988	-	ACICU_00876	-	-	-	BJAB0715_01028	BJAB0868_01024	-	-	ABZJ_01015	ABSDF2284	ABTW07_1005	M3Q_1213
		Undetermined	orf03798	-	AB57_0989	-	ACICU_00877	-	-	-	BJAB0715_01029	BJAB0868_01025	-	-	ABZJ_01016	ABSDF2283	ABTW07_1006	M3Q_1214
		Undetermined	orf03797	-	AB57_0990	-	ACICU_00878	-	-	-	BJAB0715_01030	BJAB0868_01026	-	-	ABZJ_01017	ABSDF2282	ABTW07_1007	M3Q_1215
		Undetermined	-	-	AB57_0992	-	ACICU_00880	-	-	-	BJAB0715_01032	BJAB0868_01028	-	-	ABZJ_01019	ABSDF2280	ABTW07_1009	M3Q_1217
		Undetermined	-	ABK1_0906	AB57_0993	ABBFA_002691	ACICU_00881	-	ABAYE2875	BJAB07104_01014	BJAB0715_01033	BJAB0868_01029	ABD1_08700	ABTJ_02891	ABZJ_01020	-	ABTW07_1010	M3Q_1218
		hemO	orf03796	-	AB57_0991	-	ACICU_00879	-	-	-	BJAB0715_01031	BJAB0868_01027	-	-	ABZJ_01018	ABSDF2281	ABTW07_1008	M3Q_1216
	Aerobactin siderophore(Escherichia)	iucC	orf00480	-	-	-	-	-	-	-	-	-	-	-	-	-	-	-
	Aerobactin(Klebsiella)		orf00481	-	-	-	-	-	-	-	-	-	-	-	-	-	-	-
			orf00478	-	-	-	-	-	-	-	-	-	-	-	-	-	-	-
		iucA	orf00482	-	-	-	-	-	-	-	-	-	-	-	-	-	-	-
		iucD	orf00479	-	-	-	-	-	-	-	-	-	-	-	-	-	-	-
	Ent siderophore(Klebsiella)		orf02123	-	-	-	-	-	-	-	-	-	-	-	-	-	-	-
			orf02128	-	-	-	-	-	-	-	-	-	-	-	-	-	-	-
			orf02129	-	-	-	-	-	-	-	-	-	-	-	-	-	-	-
			orf02134	-	-	-	-	-	-	-	-	-	-	-	-	-	-	-
			orf02135	-	-	-	-	-	-	-	-	-	-	-	-	-	-	-
		entB	orf02124	-	-	-	-	-	-	-	-	-	-	-	-	-	-	-
		entF	orf02132	-	-	-	-	-	-	-	-	-	-	-	-	-	-	-
	Enterobactin synthesis(Shigella)	entC	orf02126	-	-	-	-	-	-	-	-	-	-	-	-	-	-	-
	Enterobactin transport(Shigella)	fepB	orf02127	-	-	-	-	-	-	-	-	-	-	-	-	-	-	-
		fepC	orf02131	-	-	-	-	-	-	-	-	-	-	-	-	-	-	-
		fepG	orf02130	-	-	-	-	-	-	-	-	-	-	-	-	-	-	-
	Heme biosynthesis(Haemophilus)	hemC	orf06502	-	-	-	-	-	-	-	-	-	-	-	-	-	-	-
		hemE	orf06611	-	-	-	-	-	-	-	-	-	-	-	-	-	-	-
		hemG	orf06541	-	-	-	-	-	-	-	-	-	-	-	-	-	-	-
		hemH	orf02234	-	-	-	-	-	-	-	-	-	-	-	-	-	-	-
		hemL	orf04863	-	-	-	-	-	-	-	-	-	-	-	-	-	-	-
		hemN	orf04170; orf06402	-	-	-	-	-	-	-	-	-	-	-	-	-	-	-
	Periplasmic binding protein-dependent ABC transport systems(Vibrio)	viuC	orf04236	-	-	-	-	-	-	-	-	-	-	-	-	-	-	-
	Pyoverdine(Pseudomonas)	pvdH	orf00377	-	-	-	-	-	-	-	-	-	-	-	-	-	-	-
Regulation	Quorum sensing	abaI	-	ABK1_0142	AB57_0151	ABBFA_003409	ACICU_00136	A1S_0109	ABAYE3761	BJAB07104_00145	BJAB0715_00157	BJAB0868_00152	ABD1_01150	ABTJ_03695	ABZJ_00138	-	ABTW07_0136	M3Q_342
		abaR	orf05975	ABK1_0144	AB57_0153	ABBFA_003407	ACICU_00138	A1S_0111	ABAYE3758	BJAB07104_00147	BJAB0715_00159	BJAB0868_00154	ABD1_01170	ABTJ_03693	ABZJ_00140	-	ABTW07_0138	M3Q_344
	Two-component system	bfmR	orf05889	ABK1_0744	AB57_0796	ABBFA_002866	ACICU_00705	A1S_0748	ABAYE3064	BJAB07104_00755	BJAB0715_00739	BJAB0868_00763	ABD1_07000	ABTJ_03067	ABZJ_00746	ABSDF2719	ABTW07_0736	M3Q_951
		bfmS	orf05888	ABK1_0745	AB57_0797	ABBFA_002865	ACICU_00706	A1S_0749	ABAYE3063	BJAB07104_00756	BJAB0715_00740	BJAB0868_00764	ABD1_07010	ABTJ_03066	ABZJ_00747	ABSDF2718	ABTW07_0737	M3Q_952
	Alternative sigma factor RpoS(Legionella)	rpoS	orf04010	-	-	-	-	-	-	-	-	-	-	-	-	-	-	-
	GacS/GacA two-component system(Pseudomonas)	gacA	orf00539	-	-	-	-	-	-	-	-	-	-	-	-	-	-	-
	PhoPQ(Salmonella)	phoP	orf01600	-	-	-	-	-	-	-	-	-	-	-	-	-	-	-
		phoQ	orf01601	-	-	-	-	-	-	-	-	-	-	-	-	-	-	-
	RcsAB(Klebsiella)		orf00509	-	-	-	-	-	-	-	-	-	-	-	-	-	-	-
			orf00289	-	-	-	-	-	-	-	-	-	-	-	-	-	-	-
Serum resistance	PbpG	pbpG	orf06442	ABK1_0287	AB57_0326	ABBFA_003295	ACICU_00260	A1S_0237	ABAYE3532	BJAB07104_00303	BJAB0715_00285	BJAB0868_00307	ABD1_02210	ABTJ_03537	ABZJ_00287	ABSDF3296	ABTW07_0290	M3Q_503
	LPS rfb locus(Klebsiella)		orf00443	-	-	-	-	-	-	-	-	-	-	-	-	-	-	-
Acid resistance	Urease(Helicobacter)	ureG	orf04268	-	-	-	-	-	-	-	-	-	-	-	-	-	-	-
Amino acid and purine metabolism	Glutamine synthesis(Mycobacterium)	glnA1	orf06398	-	-	-	-	-	-	-	-	-	-	-	-	-	-	-
Anaerobic respiration	Nitrate reductase(Mycobacterium)	narH	orf00797	-	-	-	-	-	-	-	-	-	-	-	-	-	-	-
Antiphagocytosis	Alginate regulation(Pseudomonas)	algU	orf00013	-	-	-	-	-	-	-	-	-	-	-	-	-	-	-
	Capsular polysaccharide(Vibrio)	wbjD/wecB	orf06489	-	-	-	-	-	-	-	-	-	-	-	-	-	-	-
	Capsule(Klebsiella)		orf00409; orf00411; orf00418; orf00419; orf00420; orf00424; orf00442	-	-	-	-	-	-	-	-	-	-	-	-	-	-	-
		galF	orf00430	-	-	-	-	-	-	-	-	-	-	-	-	-	-	-
		gnd	orf00441	-	-	-	-	-	-	-	-	-	-	-	-	-	-	-
		wcaI	orf00421	-	-	-	-	-	-	-	-	-	-	-	-	-	-	-
		wzb	orf00410	-	-	-	-	-	-	-	-	-	-	-	-	-	-	-
Autotransporter	Contact-dependent inhibition CDI system(Escherichia)	cdiA	orf05685	-	-	-	-	-	-	-	-	-	-	-	-	-	-	-
		cdiB	orf05684	-	-	-	-	-	-	-	-	-	-	-	-	-	-	-
	EhaB	ehaB	orf02352	-	-	-	-	-	-	-	-	-	-	-	-	-	-	-
Efflux pump	AcrAB(Klebsiella)		orf02247; orf04475	-	-	-	-	-	-	-	-	-	-	-	-	-	-	-
			orf02248	-	-	-	-	-	-	-	-	-	-	-	-	-	-	-
		acrB	orf00123; orf04476	-	-	-	-	-	-	-	-	-	-	-	-	-	-	-
	FarAB(Neisseria)	farB	orf03949	-	-	-	-	-	-	-	-	-	-	-	-	-	-	-
Endotoxin	LOS(Haemophilus)	gmhA/lpcA	orf02416	-	-	-	-	-	-	-	-	-	-	-	-	-	-	-
		htrB	orf01020; orf01676	-	-	-	-	-	-	-	-	-	-	-	-	-	-	-
		kdsA	orf00778	-	-	-	-	-	-	-	-	-	-	-	-	-	-	-
		kdtA	orf05731	-	-	-	-	-	-	-	-	-	-	-	-	-	-	-
		lgtF	orf05730	-	-	-	-	-	-	-	-	-	-	-	-	-	-	-
		lpxB	orf04889	-	-	-	-	-	-	-	-	-	-	-	-	-	-	-
		lpxD	orf04886	-	-	-	-	-	-	-	-	-	-	-	-	-	-	-
		lpxK	orf01815	-	-	-	-	-	-	-	-	-	-	-	-	-	-	-
		msbA	orf01816	-	-	-	-	-	-	-	-	-	-	-	-	-	-	-
		opsX/rfaC	orf05740	-	-	-	-	-	-	-	-	-	-	-	-	-	-	-
		orfM	orf04169	-	-	-	-	-	-	-	-	-	-	-	-	-	-	-
		rfaD	orf05742	-	-	-	-	-	-	-	-	-	-	-	-	-	-	-
		rfaE	orf04250	-	-	-	-	-	-	-	-	-	-	-	-	-	-	-
		rfaF	orf05741	-	-	-	-	-	-	-	-	-	-	-	-	-	-	-
		wecA	orf06487	-	-	-	-	-	-	-	-	-	-	-	-	-	-	-
Fimbrial adherence determinants	Agf/Csg(Salmonella)	csgC	orf01685	-	-	-	-	-	-	-	-	-	-	-	-	-	-	-
		csgG	orf01690	-	-	-	-	-	-	-	-	-	-	-	-	-	-	-
	Fim(Salmonella)	fimA	orf02202	-	-	-	-	-	-	-	-	-	-	-	-	-	-	-
		fimC	orf02200	-	-	-	-	-	-	-	-	-	-	-	-	-	-	-
		fimD	orf02199	-	-	-	-	-	-	-	-	-	-	-	-	-	-	-
		fimF	orf02197	-	-	-	-	-	-	-	-	-	-	-	-	-	-	-
		fimH	orf02198	-	-	-	-	-	-	-	-	-	-	-	-	-	-	-
		fimI	orf02201	-	-	-	-	-	-	-	-	-	-	-	-	-	-	-
		fimZ	orf02196	-	-	-	-	-	-	-	-	-	-	-	-	-	-	-
	Stf(Salmonella)	stfD	orf00868	-	-	-	-	-	-	-	-	-	-	-	-	-	-	-
	Sti(Salmonella)	stiB	orf01959	-	-	-	-	-	-	-	-	-	-	-	-	-	-	-
Invasion	Flagella(Burkholderia)	cheB	orf00580	-	-	-	-	-	-	-	-	-	-	-	-	-	-	-
		cheR	orf00579	-	-	-	-	-	-	-	-	-	-	-	-	-	-	-
		cheW	orf00570	-	-	-	-	-	-	-	-	-	-	-	-	-	-	-
		cheY	orf00581	-	-	-	-	-	-	-	-	-	-	-	-	-	-	-
		cheZ	orf00582	-	-	-	-	-	-	-	-	-	-	-	-	-	-	-
		motA	orf00567	-	-	-	-	-	-	-	-	-	-	-	-	-	-	-
	Invasion of brain endothelial cells (Ibes)(Escherichia)	ibeB	orf01122	-	-	-	-	-	-	-	-	-	-	-	-	-	-	-
Lipid and fatty acid metabolism	Isocitrate lyase(Mycobacterium)	icl	orf06326	-	-	-	-	-	-	-	-	-	-	-	-	-	-	-
	Pantothenate synthesis(Mycobacterium)	panD	orf04848	-	-	-	-	-	-	-	-	-	-	-	-	-	-	-
Magnesium uptake	Mg2+ transport(Salmonella)	mgtB	orf04586	-	-	-	-	-	-	-	-	-	-	-	-	-	-	-
		mgtC	orf01309	-	-	-	-	-	-	-	-	-	-	-	-	-	-	-
Motility	Flagella(Bordetella)	motB	orf00568	-	-	-	-	-	-	-	-	-	-	-	-	-	-	-
Nutritional virulence	Biotin metabolism(Francisella)	bioB	orf01986	-	-	-	-	-	-	-	-	-	-	-	-	-	-	-
	Cysteine acquisition(Francisella)		orf06277	-	-	-	-	-	-	-	-	-	-	-	-	-	-	-
Others	MsbB2(Shigella)	msbB2	orf00608	-	-	-	-	-	-	-	-	-	-	-	-	-	-	-
	O-antigen(Yersinia)		orf00227; orf00422; orf00437; orf00439; orf06488	-	-	-	-	-	-	-	-	-	-	-	-	-	-	-
	Autoinducer-2(Vibrio)	luxS	orf03952	-	-	-	-	-	-	-	-	-	-	-	-	-	-	-
	N-(butanoyl)-L-homoserine lactone QS system(Pseudomonas)	rhlR	orf00537	-	-	-	-	-	-	-	-	-	-	-	-	-	-	-
Secretion system	EPS type II secretion system(Vibrio)	epsE	orf01874	-	-	-	-	-	-	-	-	-	-	-	-	-	-	-
	Flagella (cluster I)(Yersinia)	flgB	orf01657	-	-	-	-	-	-	-	-	-	-	-	-	-	-	-
		flgC	orf01656	-	-	-	-	-	-	-	-	-	-	-	-	-	-	-
		flgD	orf01655	-	-	-	-	-	-	-	-	-	-	-	-	-	-	-
		flgE	orf01654	-	-	-	-	-	-	-	-	-	-	-	-	-	-	-
		flgF	orf01653	-	-	-	-	-	-	-	-	-	-	-	-	-	-	-
		flgG	orf01652	-	-	-	-	-	-	-	-	-	-	-	-	-	-	-
		flgH	orf01651	-	-	-	-	-	-	-	-	-	-	-	-	-	-	-
		flgI	orf01650	-	-	-	-	-	-	-	-	-	-	-	-	-	-	-
		flgJ	orf01649	-	-	-	-	-	-	-	-	-	-	-	-	-	-	-
		flgK	orf01648	-	-	-	-	-	-	-	-	-	-	-	-	-	-	-
		flgL	orf01647	-	-	-	-	-	-	-	-	-	-	-	-	-	-	-
		flgM	orf01659	-	-	-	-	-	-	-	-	-	-	-	-	-	-	-
		flhA	orf00588	-	-	-	-	-	-	-	-	-	-	-	-	-	-	-
		flhB	orf00587	-	-	-	-	-	-	-	-	-	-	-	-	-	-	-
		flhC	orf00566	-	-	-	-	-	-	-	-	-	-	-	-	-	-	-
		flhD	orf00565	-	-	-	-	-	-	-	-	-	-	-	-	-	-	-
		fliA	orf00531	-	-	-	-	-	-	-	-	-	-	-	-	-	-	-
		fliD	orf00528	-	-	-	-	-	-	-	-	-	-	-	-	-	-	-
		fliE	orf00523	-	-	-	-	-	-	-	-	-	-	-	-	-	-	-
		fliF	orf00522	-	-	-	-	-	-	-	-	-	-	-	-	-	-	-
		fliG	orf00521	-	-	-	-	-	-	-	-	-	-	-	-	-	-	-
		fliH	orf00520	-	-	-	-	-	-	-	-	-	-	-	-	-	-	-
		fliI	orf00519	-	-	-	-	-	-	-	-	-	-	-	-	-	-	-
		fliJ	orf00518	-	-	-	-	-	-	-	-	-	-	-	-	-	-	-
		fliL	orf00516	-	-	-	-	-	-	-	-	-	-	-	-	-	-	-
		fliM	orf00515	-	-	-	-	-	-	-	-	-	-	-	-	-	-	-
		fliN	orf00514	-	-	-	-	-	-	-	-	-	-	-	-	-	-	-
		fliP	orf00512	-	-	-	-	-	-	-	-	-	-	-	-	-	-	-
		fliQ	orf00511	-	-	-	-	-	-	-	-	-	-	-	-	-	-	-
		fliR	orf00510	-	-	-	-	-	-	-	-	-	-	-	-	-	-	-
		fliS	orf00527	-	-	-	-	-	-	-	-	-	-	-	-	-	-	-
		fliZ	orf00532	-	-	-	-	-	-	-	-	-	-	-	-	-	-	-
	Hcp secretion island-1 encoded type VI secretion system (H-T6SS)(Pseudomonas)		orf04637	-	-	-	-	-	-	-	-	-	-	-	-	-	-	-
			orf04638	-	-	-	-	-	-	-	-	-	-	-	-	-	-	-
			orf00741	-	-	-	-	-	-	-	-	-	-	-	-	-	-	-
			orf00742	-	-	-	-	-	-	-	-	-	-	-	-	-	-	-
		clpV1	orf00754	-	-	-	-	-	-	-	-	-	-	-	-	-	-	-
		ppkA	orf04640	-	-	-	-	-	-	-	-	-	-	-	-	-	-	-
	SCI-I T6SS(Escherichia)		orf00172	-	-	-	-	-	-	-	-	-	-	-	-	-	-	-
			orf00178	-	-	-	-	-	-	-	-	-	-	-	-	-	-	-
	T2SS(Aeromonas)	exeD	orf01875	-	-	-	-	-	-	-	-	-	-	-	-	-	-	-
		exeG	orf01872	-	-	-	-	-	-	-	-	-	-	-	-	-	-	-
	T4SS effectors(Coxiella)		orf04380	-	-	-	-	-	-	-	-	-	-	-	-	-	-	-
			orf00600	-	-	-	-	-	-	-	-	-	-	-	-	-	-	-
	T6SS-I(Klebsiella)		orf00171	-	-	-	-	-	-	-	-	-	-	-	-	-	-	-
			orf00176	-	-	-	-	-	-	-	-	-	-	-	-	-	-	-
			orf00185	-	-	-	-	-	-	-	-	-	-	-	-	-	-	-
		clpV	orf00177	-	-	-	-	-	-	-	-	-	-	-	-	-	-	-
	T6SS-II(Klebsiella)		orf03874	-	-	-	-	-	-	-	-	-	-	-	-	-	-	-
	T6SS-III(Klebsiella)		orf00173	-	-	-	-	-	-	-	-	-	-	-	-	-	-	-
			orf00174	-	-	-	-	-	-	-	-	-	-	-	-	-	-	-
			orf00175	-	-	-	-	-	-	-	-	-	-	-	-	-	-	-
			orf00179	-	-	-	-	-	-	-	-	-	-	-	-	-	-	-
			orf00184	-	-	-	-	-	-	-	-	-	-	-	-	-	-	-
			orf00186	-	-	-	-	-	-	-	-	-	-	-	-	-	-	-
			orf00187	-	-	-	-	-	-	-	-	-	-	-	-	-	-	-
			orf00188	-	-	-	-	-	-	-	-	-	-	-	-	-	-	-
			orf00189	-	-	-	-	-	-	-	-	-	-	-	-	-	-	-
			orf00191	-	-	-	-	-	-	-	-	-	-	-	-	-	-	-
	TTSS (SPI-1 encode)(Salmonella)	iagB	orf01863	-	-	-	-	-	-	-	-	-	-	-	-	-	-	-
Serum resistance and immune evastion	Capsule(Francisella)		orf06078	-	-	-	-	-	-	-	-	-	-	-	-	-	-	-
	LPS(Francisella)		orf05616	-	-	-	-	-	-	-	-	-	-	-	-	-	-	-
Stress adaptation	Catalase(Neisseria)	katA	orf03014	-	-	-	-	-	-	-	-	-	-	-	-	-	-	-
	Manganese transport system(Neisseria)	mntB	orf03962	-	-	-	-	-	-	-	-	-	-	-	-	-	-	-
	SodCI(Salmonella)	sodCI	orf01442	-	-	-	-	-	-	-	-	-	-	-	-	-	-	-
Toxin	Hemolysin HlyA(Aeromonas)	hlyA	orf04553	-	-	-	-	-	-	-	-	-	-	-	-	-	-	-
	Hemolysin III(Aeromonas)		orf04128	-	-	-	-	-	-	-	-	-	-	-	-	-	-	-
	Phytotoxin phaseolotoxin(Pseudomonas)	cysC1	orf04020	-	-	-	-	-	-	-	-	-	-	-	-	-	-	-
	Table saved from VFDB (http://www.mgc.ac.cn/VFs/) [Sat Jan 14 19:54:09 2023]
