# Supplementary material for: First report on in-depth genome and comparative genome analysis of a metal-resistant bacterium Acinetobacter pittii S-30, isolated from environmental sample
Source: Front Microbiol. 2024 Apr 29;15:1351161. doi: 10.3389/fmicb.2024.1351161 (PMC11089254; doi:10.3389/fmicb.2024.1351161)
Supplement: Supplementary file 10 [file Table_8.XLSX]

## Sheet: output
Region	Tajima.D	Fu.F_S
1 - 1000 :	NA	NA
501 - 1500 :	NA	NA
1001 - 2000 :	NA	NA
1501 - 2500 :	NA	NA
2001 - 3000 :	NA	NA
2501 - 3500 :	NA	NA
3001 - 4000 :	NA	NA
3501 - 4500 :	NA	NA
4001 - 5000 :	NA	NA
4501 - 5500 :	NA	NA
5001 - 6000 :	NA	NA
5501 - 6500 :	NA	NA
6001 - 7000 :	NA	NA
6501 - 7500 :	NA	NA
7001 - 8000 :	NA	NA
7501 - 8500 :	NA	NA
8001 - 9000 :	NA	NA
8501 - 9500 :	NA	NA
9001 - 10000 :	NA	NA
9501 - 10500 :	NA	NA
10001 - 11000 :	NA	NA
10501 - 11500 :	NA	NA
11001 - 12000 :	NA	NA
11501 - 12500 :	NA	NA
12001 - 13000 :	NA	NA
12501 - 13500 :	NA	NA
13001 - 14000 :	NA	NA
13501 - 14500 :	NA	NA
14001 - 15000 :	NA	NA
14501 - 15500 :	NA	NA
15001 - 16000 :	NA	NA
15501 - 16500 :	-1.26604	1.06634
16001 - 17000 :	-1.29512	0.139607
16501 - 17500 :	-1.69554	-5.887
17001 - 18000 :	-1.91272	-3.27666
17501 - 18500 :	-1.97053	-4.08624
18001 - 19000 :	NA	NA
18501 - 19500 :	NA	NA
19001 - 20000 :	NA	NA
19501 - 20500 :	NA	NA
20001 - 21000 :	NA	NA
20501 - 21500 :	NA	NA
21001 - 22000 :	-1.06487	0.590451
21501 - 22500 :	-2.13853	-2.12238
22001 - 23000 :	-2.31747	-2.99427
22501 - 23500 :	-2.17209	-1.36476
23001 - 24000 :	-1.27334	-1.51409
23501 - 24500 :	-1.23039	-0.998316
24001 - 25000 :	NA	NA
24501 - 25500 :	NA	NA
25001 - 26000 :	-2.28272	-14.2617
25501 - 26500 :	-2.28272	-14.2617
26001 - 27000 :	-1.81178	-3.81876
26501 - 27500 :	-1.81178	-3.81876
27001 - 28000 :	-1.08657	-0.723442
27501 - 28500 :	-1.08657	-0.723442
28001 - 29000 :	-1.30846	-0.689541
28501 - 29500 :	-1.63696	4.89908
29001 - 30000 :	-1.76413	1.59066
29501 - 30500 :	NA	NA
30001 - 31000 :	NA	NA
30501 - 31500 :	NA	NA
31001 - 32000 :	NA	NA
31501 - 32500 :	NA	NA
32001 - 33000 :	NA	NA
32501 - 33500 :	-1.90472	-11.5323
33001 - 34000 :	-1.90472	-11.5323
33501 - 34500 :	NA	NA
34001 - 35000 :	-1.52239	1.7022
34501 - 35500 :	-1.39724	5.30649
35001 - 36000 :	-1.2209	2.31902
35501 - 36500 :	NA	NA
36001 - 37000 :	NA	NA
36501 - 37500 :	NA	NA
37001 - 38000 :	NA	NA
37501 - 38500 :	-1.82169	-3.80588
38001 - 39000 :	-1.37533	1.54203
38501 - 39500 :	-0.972839	1.95924
39001 - 40000 :	-1.5234	6.70557
39501 - 40500 :	-1.62151	2.15707
40001 - 41000 :	-1.39963	5.567
40501 - 41500 :	-1.40514	6.01903
41001 - 42000 :	NA	NA
41501 - 42500 :	-0.753741	7.12535
42001 - 43000 :	-0.753741	7.12535
42501 - 43500 :	NA	NA
43001 - 44000 :	-1.64987	-7.24786
43501 - 44500 :	-1.64987	-7.24786
44001 - 45000 :	NA	NA
44501 - 45500 :	NA	NA
45001 - 46000 :	-1.79239	-2.58777
45501 - 46500 :	-1.79239	-2.58777
46001 - 47000 :	NA	NA
46501 - 47500 :	-1.13654	0.98795
47001 - 48000 :	-1.13654	0.98795
47501 - 48500 :	NA	NA
48001 - 49000 :	-0.896952	-7.26987
48501 - 49500 :	-1.86031	-4.12539
49001 - 50000 :	-2.26157	-8.0206
49501 - 50500 :	NA	NA
50001 - 51000 :	-2.22656	-2.482
50501 - 51500 :	-2.22656	-2.482
51001 - 52000 :	-1.23716	3.00382
51501 - 52500 :	-1.07904	3.85079
52001 - 53000 :	0.972407	-0.813271
52501 - 53500 :	NA	NA
53001 - 54000 :	NA	NA
53501 - 54500 :	-1.48994	-5.99993
54001 - 55000 :	-2.02923	-8.31456
54501 - 55500 :	-2.0439	-3.076
55001 - 56000 :	-1.62616	-9.69688
55501 - 56500 :	-1.62616	-9.69688
56001 - 57000 :	-1.55943	-12.0216
56501 - 57500 :	-1.55943	-12.0216
57001 - 58000 :	-1.98458	-8.55218
57501 - 58500 :	-1.98458	-8.55218
58001 - 59000 :	-1.87467	-3.26509
58501 - 59500 :	-1.87467	-3.26509
59001 - 60000 :	-1.41886	-2.76126
59501 - 60500 :	-1.41886	-2.76126
60001 - 61000 :	-1.19926	2.11993
60501 - 61500 :	-0.770701	8.73244
61001 - 62000 :	-0.262848	2.54497
61501 - 62500 :	NA	NA
62001 - 63000 :	NA	NA
62501 - 63500 :	NA	NA
63001 - 64000 :	-1.85683	-0.736026
63501 - 64500 :	-1.64324	2.9679
64001 - 65000 :	-1.4393	2.24397
64501 - 65500 :	-1.63026	-1.98856
65001 - 66000 :	-1.18659	-5.64804
65501 - 66500 :	-1.39619	-2.40266
66001 - 67000 :	-1.39619	-2.40266
66501 - 67500 :	NA	NA
67001 - 68000 :	NA	NA
67501 - 68500 :	NA	NA
68001 - 69000 :	NA	NA
68501 - 69500 :	NA	NA
69001 - 70000 :	NA	NA
69501 - 70500 :	NA	NA
70001 - 71000 :	NA	NA
70501 - 71500 :	NA	NA
71001 - 72000 :	NA	NA
71501 - 72500 :	NA	NA
72001 - 73000 :	-1.1886	-8.32019
72501 - 73500 :	-1.39756	-7.27477
73001 - 74000 :	-1.66029	-4.2221
73501 - 74500 :	NA	NA
74001 - 75000 :	-1.10392	-1.24083
74501 - 75500 :	-1.10392	-1.24083
75001 - 76000 :	NA	NA
75501 - 76500 :	NA	NA
76001 - 77000 :	NA	NA
76501 - 77500 :	NA	NA
77001 - 78000 :	-1.6991	-6.01475
77501 - 78500 :	-1.78313	3.81439
78001 - 79000 :	-1.6236	13.7204
78501 - 79500 :	-1.44892	16.1019
79001 - 80000 :	-1.36296	6.1778
79501 - 80500 :	-1.19191	8.30355
80001 - 81000 :	-1.28887	6.39788
80501 - 81500 :	-1.75615	1.12105
81001 - 82000 :	-1.72032	5.29572
81501 - 82500 :	-1.717	1.69694
82001 - 83000 :	NA	NA
82501 - 83500 :	NA	NA
83001 - 84000 :	NA	NA
83501 - 84500 :	NA	NA
84001 - 85000 :	NA	NA
84501 - 85500 :	NA	NA
85001 - 86000 :	NA	NA
85501 - 86500 :	NA	NA
86001 - 87000 :	NA	NA
86501 - 87500 :	-1.70223	-3.46544
87001 - 88000 :	-1.70223	-3.46544
87501 - 88500 :	NA	NA
88001 - 89000 :	NA	NA
88501 - 89500 :	NA	NA
89001 - 90000 :	NA	NA
89501 - 90500 :	NA	NA
90001 - 91000 :	NA	NA
90501 - 91500 :	-1.88085	-4.3934
91001 - 92000 :	-1.88085	-4.3934
91501 - 92500 :	-1.91491	-11.9606
92001 - 93000 :	-1.91491	-11.9606
92501 - 93500 :	NA	NA
93001 - 94000 :	NA	NA
93501 - 94500 :	NA	NA
94001 - 95000 :	NA	NA
94501 - 95500 :	NA	NA
95001 - 96000 :	NA	NA
95501 - 96500 :	NA	NA
96001 - 97000 :	NA	NA
96501 - 97500 :	NA	NA
97001 - 98000 :	-1.83106	-2.16401
97501 - 98500 :	-1.3791	10.6727
98001 - 99000 :	-1.35385	6.66502
98501 - 99500 :	-1.5959	-3.11712
99001 - 1e+05 :	NA	NA
99501 - 100500 :	-1.57998	-5.68604
100001 - 101000 :	-2.1045	-6.29882
100501 - 101500 :	-2.56082	-7.86836
101001 - 102000 :	NA	NA
101501 - 102500 :	NA	NA
102001 - 103000 :	NA	NA
102501 - 103500 :	-0.74811	-0.560396
103001 - 104000 :	-0.99799	0.165894
103501 - 104500 :	-1.03644	0.224619
104001 - 105000 :	-0.996791	-7.20787
104501 - 105500 :	NA	NA
105001 - 106000 :	NA	NA
105501 - 106500 :	NA	NA
106001 - 107000 :	NA	NA
106501 - 107500 :	-1.38665	5.51544
107001 - 108000 :	-1.38665	5.51544
107501 - 108500 :	-1.68796	-3.11243
108001 - 109000 :	-1.68796	-3.11243
108501 - 109500 :	NA	NA
109001 - 110000 :	NA	NA
109501 - 110500 :	NA	NA
110001 - 111000 :	NA	NA
110501 - 111500 :	NA	NA
111001 - 112000 :	NA	NA
111501 - 112500 :	-1.99497	-7.88029
112001 - 113000 :	-1.99497	-7.88029
112501 - 113500 :	NA	NA
113001 - 114000 :	NA	NA
113501 - 114500 :	NA	NA
114001 - 115000 :	NA	NA
114501 - 115500 :	NA	NA
115001 - 116000 :	NA	NA
115501 - 116500 :	NA	NA
116001 - 117000 :	NA	NA
116501 - 117500 :	NA	NA
117001 - 118000 :	NA	NA
117501 - 118500 :	NA	NA
118001 - 119000 :	NA	NA
118501 - 119500 :	NA	NA
119001 - 120000 :	NA	NA
119501 - 120500 :	-1.81972	-2.53632
120001 - 121000 :	-1.81972	-2.53632
120501 - 121500 :	-1.84482	1.9386
121001 - 122000 :	-1.84482	1.9386
121501 - 122500 :	-1.72392	-6.19405
122001 - 123000 :	-1.74735	-4.1229
122501 - 123500 :	-1.5114	-5.60292
123001 - 124000 :	NA	NA
123501 - 124500 :	NA	NA
124001 - 125000 :	-1.50125	-1.96913
124501 - 125500 :	-1.50125	-1.96913
125001 - 126000 :	NA	NA
125501 - 126500 :	NA	NA
126001 - 127000 :	-1.73579	-1.6308
126501 - 127500 :	-1.73579	-1.6308
127001 - 128000 :	NA	NA
127501 - 128500 :	NA	NA
128001 - 129000 :	NA	NA
128501 - 129500 :	NA	NA
129001 - 130000 :	-1.68456	-4.62474
129501 - 130500 :	-1.49116	1.12373
130001 - 131000 :	-1.47804	7.50165
130501 - 131500 :	-1.68065	9.33023
131001 - 132000 :	-1.95239	0.855262
131501 - 132500 :	NA	NA
132001 - 133000 :	NA	NA
132501 - 133500 :	NA	NA
133001 - 134000 :	-1.88621	-2.83465
133501 - 134500 :	-1.88621	-2.83465
134001 - 135000 :	NA	NA
134501 - 135500 :	NA	NA
135001 - 136000 :	-2.15066	-2.34273
135501 - 136500 :	-2.15066	-2.34273
136001 - 137000 :	NA	NA
136501 - 137500 :	NA	NA
137001 - 138000 :	NA	NA
137501 - 138500 :	-0.97993	-1.66014
138001 - 139000 :	-0.97993	-1.66014
138501 - 139500 :	NA	NA
139001 - 140000 :	NA	NA
139501 - 140500 :	NA	NA
140001 - 141000 :	-1.76662	-4.01699
140501 - 141500 :	-2.14897	-3.05197
141001 - 142000 :	-2.28586	-2.25555
141501 - 142500 :	NA	NA
142001 - 143000 :	NA	NA
142501 - 143500 :	NA	NA
143001 - 144000 :	NA	NA
143501 - 144500 :	NA	NA
144001 - 145000 :	NA	NA
144501 - 145500 :	NA	NA
145001 - 146000 :	NA	NA
145501 - 146500 :	NA	NA
146001 - 147000 :	NA	NA
146501 - 147500 :	NA	NA
147001 - 148000 :	NA	NA
147501 - 148500 :	NA	NA
148001 - 149000 :	NA	NA
148501 - 149500 :	NA	NA
149001 - 150000 :	NA	NA
149501 - 150500 :	NA	NA
150001 - 151000 :	NA	NA
150501 - 151500 :	NA	NA
151001 - 152000 :	NA	NA
151501 - 152500 :	NA	NA
152001 - 153000 :	NA	NA
152501 - 153500 :	NA	NA
153001 - 154000 :	NA	NA
153501 - 154500 :	NA	NA
154001 - 155000 :	NA	NA
154501 - 155500 :	NA	NA
155001 - 156000 :	NA	NA
155501 - 156500 :	NA	NA
156001 - 157000 :	NA	NA
156501 - 157500 :	NA	NA
157001 - 158000 :	NA	NA
157501 - 158500 :	NA	NA
158001 - 159000 :	NA	NA
158501 - 159500 :	NA	NA
159001 - 160000 :	NA	NA
159501 - 160500 :	NA	NA
160001 - 161000 :	NA	NA
160501 - 161500 :	NA	NA
161001 - 162000 :	NA	NA
161501 - 162500 :	NA	NA
162001 - 163000 :	NA	NA
162501 - 163500 :	NA	NA
163001 - 164000 :	NA	NA
163501 - 164500 :	NA	NA
164001 - 165000 :	NA	NA
164501 - 165500 :	NA	NA
165001 - 166000 :	NA	NA
165501 - 166500 :	NA	NA
166001 - 167000 :	NA	NA
166501 - 167500 :	NA	NA
167001 - 168000 :	NA	NA
167501 - 168500 :	NA	NA
168001 - 169000 :	NA	NA
168501 - 169500 :	NA	NA
169001 - 170000 :	NA	NA
169501 - 170500 :	NA	NA
170001 - 171000 :	NA	NA
170501 - 171500 :	NA	NA
171001 - 172000 :	NA	NA
171501 - 172500 :	NA	NA
172001 - 173000 :	NA	NA
172501 - 173500 :	NA	NA
173001 - 174000 :	NA	NA
173501 - 174500 :	NA	NA
174001 - 175000 :	NA	NA
174501 - 175500 :	NA	NA
175001 - 176000 :	NA	NA
175501 - 176500 :	NA	NA
176001 - 177000 :	NA	NA
176501 - 177500 :	NA	NA
177001 - 178000 :	NA	NA
177501 - 178500 :	NA	NA
178001 - 179000 :	NA	NA
178501 - 179500 :	NA	NA
179001 - 180000 :	NA	NA
179501 - 180500 :	NA	NA
180001 - 181000 :	NA	NA
180501 - 181500 :	NA	NA
181001 - 182000 :	NA	NA
181501 - 182500 :	NA	NA
182001 - 183000 :	NA	NA
182501 - 183500 :	NA	NA
183001 - 184000 :	NA	NA
183501 - 184500 :	NA	NA
184001 - 185000 :	NA	NA
184501 - 185500 :	NA	NA
185001 - 186000 :	NA	NA
185501 - 186500 :	NA	NA
186001 - 187000 :	NA	NA
186501 - 187500 :	NA	NA
187001 - 188000 :	NA	NA
187501 - 188500 :	NA	NA
188001 - 189000 :	NA	NA
188501 - 189500 :	NA	NA
189001 - 190000 :	NA	NA
189501 - 190500 :	NA	NA
190001 - 191000 :	NA	NA
190501 - 191500 :	NA	NA
191001 - 192000 :	NA	NA
191501 - 192500 :	NA	NA
192001 - 193000 :	NA	NA
192501 - 193500 :	NA	NA
193001 - 194000 :	NA	NA
193501 - 194500 :	NA	NA
194001 - 195000 :	NA	NA
194501 - 195500 :	NA	NA
195001 - 196000 :	NA	NA
195501 - 196500 :	NA	NA
196001 - 197000 :	NA	NA
196501 - 197500 :	NA	NA
197001 - 198000 :	NA	NA
197501 - 198500 :	NA	NA
198001 - 199000 :	NA	NA
198501 - 199500 :	NA	NA
199001 - 2e+05 :	NA	NA
199501 - 200500 :	NA	NA
200001 - 201000 :	NA	NA
200501 - 201500 :	NA	NA
201001 - 202000 :	NA	NA
201501 - 202500 :	NA	NA
202001 - 203000 :	NA	NA
202501 - 203500 :	NA	NA
203001 - 204000 :	NA	NA
203501 - 204500 :	NA	NA
204001 - 205000 :	NA	NA
204501 - 205500 :	NA	NA
205001 - 206000 :	NA	NA
205501 - 206500 :	NA	NA
206001 - 207000 :	NA	NA
206501 - 207500 :	NA	NA
207001 - 208000 :	NA	NA
207501 - 208500 :	NA	NA
208001 - 209000 :	-1.10859	-1.7013
208501 - 209500 :	-1.10859	-1.7013
209001 - 210000 :	NA	NA
209501 - 210500 :	NA	NA
210001 - 211000 :	NA	NA
210501 - 211500 :	NA	NA
211001 - 212000 :	NA	NA
211501 - 212500 :	NA	NA
212001 - 213000 :	NA	NA
212501 - 213500 :	NA	NA
213001 - 214000 :	NA	NA
213501 - 214500 :	NA	NA
214001 - 215000 :	NA	NA
214501 - 215500 :	NA	NA
215001 - 216000 :	NA	NA
215501 - 216500 :	NA	NA
216001 - 217000 :	NA	NA
216501 - 217500 :	NA	NA
217001 - 218000 :	NA	NA
217501 - 218500 :	NA	NA
218001 - 219000 :	NA	NA
218501 - 219500 :	NA	NA
219001 - 220000 :	NA	NA
219501 - 220500 :	NA	NA
220001 - 221000 :	NA	NA
220501 - 221500 :	NA	NA
221001 - 222000 :	NA	NA
221501 - 222500 :	NA	NA
222001 - 223000 :	NA	NA
222501 - 223500 :	NA	NA
223001 - 224000 :	NA	NA
223501 - 224500 :	NA	NA
224001 - 225000 :	NA	NA
224501 - 225500 :	NA	NA
225001 - 226000 :	NA	NA
225501 - 226500 :	NA	NA
226001 - 227000 :	NA	NA
226501 - 227500 :	NA	NA
227001 - 228000 :	NA	NA
227501 - 228500 :	NA	NA
228001 - 229000 :	NA	NA
228501 - 229500 :	NA	NA
229001 - 230000 :	NA	NA
229501 - 230500 :	NA	NA
230001 - 231000 :	NA	NA
230501 - 231500 :	NA	NA
231001 - 232000 :	-1.36827	-3.67129
231501 - 232500 :	-1.46996	1.36581
232001 - 233000 :	-1.50367	1.45838
232501 - 233500 :	-1.74503	-6.88726
233001 - 234000 :	NA	NA
233501 - 234500 :	NA	NA
234001 - 235000 :	-0.0445221	-1.6114
234501 - 235500 :	-0.0445221	-1.6114
235001 - 236000 :	NA	NA
235501 - 236500 :	-1.55612	-4.72467
236001 - 237000 :	-1.55612	-4.72467
236501 - 237500 :	NA	NA
237001 - 238000 :	NA	NA
237501 - 238500 :	-0.97358	-4.1712
238001 - 239000 :	-1.378	0.902989
238501 - 239500 :	-1.50609	-0.851033
239001 - 240000 :	-1.36948	-7.863
239501 - 240500 :	-1.72715	-0.981579
240001 - 241000 :	-1.69654	4.22184
240501 - 241500 :	-1.68204	1.22796
241001 - 242000 :	-1.46366	3.89911
241501 - 242500 :	-1.54768	2.91241
242001 - 243000 :	-1.99862	-6.7603
242501 - 243500 :	NA	NA
243001 - 244000 :	-1.87636	0.367155
243501 - 244500 :	-1.95479	1.20623
244001 - 245000 :	-1.68588	2.52356
244501 - 245500 :	-1.70067	1.72293
245001 - 246000 :	-2.00127	-6.86374
245501 - 246500 :	-1.85026	-8.12317
246001 - 247000 :	-1.73126	-7.97201
246501 - 247500 :	-1.39265	-5.02144
247001 - 248000 :	-1.25116	-5.69638
247501 - 248500 :	-1.29046	6.79592
248001 - 249000 :	-1.35106	7.30602
248501 - 249500 :	-1.40938	6.18286
249001 - 250000 :	-1.34673	15.2413
249501 - 250500 :	-1.56739	8.70539
250001 - 251000 :	-1.74224	3.08047
250501 - 251500 :	-1.6503	-0.803887
251001 - 252000 :	-1.97051	-3.69768
251501 - 252500 :	-2.17715	-14.6845
252001 - 253000 :	-2.0717	-12.8948
252501 - 253500 :	NA	NA
253001 - 254000 :	NA	NA
253501 - 254500 :	NA	NA
254001 - 255000 :	NA	NA
254501 - 255500 :	NA	NA
255001 - 256000 :	NA	NA
255501 - 256500 :	-1.48006	-4.48674
256001 - 257000 :	-1.60909	-3.6589
256501 - 257500 :	-1.68238	-3.5772
257001 - 258000 :	NA	NA
257501 - 258500 :	-1.31304	-1.62207
258001 - 259000 :	-1.64014	-3.0599
258501 - 259500 :	-1.84102	-3.27999
259001 - 260000 :	-1.88877	-0.494537
259501 - 260500 :	-1.92671	-2.57982
260001 - 261000 :	NA	NA
260501 - 261500 :	-1.98749	-12.2141
261001 - 262000 :	-2.14849	-12.9115
261501 - 262500 :	-1.36911	-2.29609
262001 - 263000 :	-1.29752	-2.57346
262501 - 263500 :	-1.04475	-5.46769
263001 - 264000 :	-1.68973	-1.61298
263501 - 264500 :	-1.75033	-1.29771
264001 - 265000 :	-1.79429	-1.16867
264501 - 265500 :	-1.73225	-1.5093
265001 - 266000 :	NA	NA
265501 - 266500 :	NA	NA
266001 - 267000 :	NA	NA
266501 - 267500 :	NA	NA
267001 - 268000 :	NA	NA
267501 - 268500 :	NA	NA
268001 - 269000 :	NA	NA
268501 - 269500 :	NA	NA
269001 - 270000 :	NA	NA
269501 - 270500 :	NA	NA
270001 - 271000 :	NA	NA
270501 - 271500 :	NA	NA
271001 - 272000 :	NA	NA
271501 - 272500 :	NA	NA
272001 - 273000 :	NA	NA
272501 - 273500 :	NA	NA
273001 - 274000 :	NA	NA
273501 - 274500 :	NA	NA
274001 - 275000 :	NA	NA
274501 - 275500 :	NA	NA
275001 - 276000 :	NA	NA
275501 - 276500 :	NA	NA
276001 - 277000 :	NA	NA
276501 - 277500 :	NA	NA
277001 - 278000 :	NA	NA
277501 - 278500 :	NA	NA
278001 - 279000 :	NA	NA
278501 - 279500 :	NA	NA
279001 - 280000 :	NA	NA
279501 - 280500 :	NA	NA
280001 - 281000 :	NA	NA
280501 - 281500 :	NA	NA
281001 - 282000 :	NA	NA
281501 - 282500 :	NA	NA
282001 - 283000 :	NA	NA
282501 - 283500 :	NA	NA
283001 - 284000 :	NA	NA
283501 - 284500 :	NA	NA
284001 - 285000 :	NA	NA
284501 - 285500 :	NA	NA
285001 - 286000 :	NA	NA
285501 - 286500 :	NA	NA
286001 - 287000 :	NA	NA
286501 - 287500 :	NA	NA
287001 - 288000 :	NA	NA
287501 - 288500 :	NA	NA
288001 - 289000 :	NA	NA
288501 - 289500 :	NA	NA
289001 - 290000 :	NA	NA
289501 - 290500 :	NA	NA
290001 - 291000 :	NA	NA
290501 - 291500 :	NA	NA
291001 - 292000 :	NA	NA
291501 - 292500 :	NA	NA
292001 - 293000 :	NA	NA
292501 - 293500 :	NA	NA
293001 - 294000 :	NA	NA
293501 - 294500 :	NA	NA
294001 - 295000 :	NA	NA
294501 - 295500 :	NA	NA
295001 - 296000 :	NA	NA
295501 - 296500 :	NA	NA
296001 - 297000 :	NA	NA
296501 - 297500 :	NA	NA
297001 - 298000 :	NA	NA
297501 - 298500 :	NA	NA
298001 - 299000 :	NA	NA
298501 - 299500 :	NA	NA
299001 - 3e+05 :	NA	NA
299501 - 300500 :	NA	NA
300001 - 301000 :	NA	NA
300501 - 301500 :	NA	NA
301001 - 302000 :	NA	NA
301501 - 302500 :	NA	NA
302001 - 303000 :	NA	NA
302501 - 303500 :	NA	NA
303001 - 304000 :	NA	NA
303501 - 304500 :	NA	NA
304001 - 305000 :	NA	NA
304501 - 305500 :	NA	NA
305001 - 306000 :	NA	NA
305501 - 306500 :	NA	NA
306001 - 307000 :	NA	NA
306501 - 307500 :	NA	NA
307001 - 308000 :	NA	NA
307501 - 308500 :	NA	NA
308001 - 309000 :	NA	NA
308501 - 309500 :	NA	NA
309001 - 310000 :	NA	NA
309501 - 310500 :	NA	NA
310001 - 311000 :	NA	NA
310501 - 311500 :	NA	NA
311001 - 312000 :	NA	NA
311501 - 312500 :	NA	NA
312001 - 313000 :	NA	NA
312501 - 313500 :	NA	NA
313001 - 314000 :	NA	NA
313501 - 314500 :	NA	NA
314001 - 315000 :	NA	NA
314501 - 315500 :	NA	NA
315001 - 316000 :	NA	NA
315501 - 316500 :	NA	NA
316001 - 317000 :	NA	NA
316501 - 317500 :	NA	NA
317001 - 318000 :	NA	NA
317501 - 318500 :	NA	NA
318001 - 319000 :	NA	NA
318501 - 319500 :	NA	NA
319001 - 320000 :	NA	NA
319501 - 320500 :	NA	NA
320001 - 321000 :	NA	NA
320501 - 321500 :	NA	NA
321001 - 322000 :	NA	NA
321501 - 322500 :	NA	NA
322001 - 323000 :	NA	NA
322501 - 323500 :	NA	NA
323001 - 324000 :	NA	NA
323501 - 324500 :	NA	NA
324001 - 325000 :	NA	NA
324501 - 325500 :	NA	NA
325001 - 326000 :	NA	NA
325501 - 326500 :	NA	NA
326001 - 327000 :	NA	NA
326501 - 327500 :	NA	NA
327001 - 328000 :	NA	NA
327501 - 328500 :	NA	NA
328001 - 329000 :	NA	NA
328501 - 329500 :	NA	NA
329001 - 330000 :	NA	NA
329501 - 330500 :	NA	NA
330001 - 331000 :	-0.910519	-1.39544
330501 - 331500 :	-0.910519	-1.39544
331001 - 332000 :	NA	NA
331501 - 332500 :	-2.00171	-8.31778
332001 - 333000 :	-2.00171	-8.31778
332501 - 333500 :	NA	NA
333001 - 334000 :	NA	NA
333501 - 334500 :	NA	NA
334001 - 335000 :	NA	NA
334501 - 335500 :	NA	NA
335001 - 336000 :	NA	NA
335501 - 336500 :	NA	NA
336001 - 337000 :	NA	NA
336501 - 337500 :	NA	NA
337001 - 338000 :	NA	NA
337501 - 338500 :	NA	NA
338001 - 339000 :	NA	NA
338501 - 339500 :	NA	NA
339001 - 340000 :	NA	NA
339501 - 340500 :	NA	NA
340001 - 341000 :	NA	NA
340501 - 341500 :	NA	NA
341001 - 342000 :	NA	NA
341501 - 342500 :	NA	NA
342001 - 343000 :	NA	NA
342501 - 343500 :	NA	NA
343001 - 344000 :	NA	NA
343501 - 344500 :	NA	NA
344001 - 345000 :	NA	NA
344501 - 345500 :	NA	NA
345001 - 346000 :	NA	NA
345501 - 346500 :	NA	NA
346001 - 347000 :	NA	NA
346501 - 347500 :	NA	NA
347001 - 348000 :	NA	NA
347501 - 348500 :	-0.588793	-2.48115
348001 - 349000 :	-0.588793	-2.48115
348501 - 349500 :	NA	NA
349001 - 350000 :	NA	NA
349501 - 350500 :	NA	NA
350001 - 351000 :	NA	NA
350501 - 351500 :	NA	NA
351001 - 352000 :	NA	NA
351501 - 352500 :	NA	NA
352001 - 353000 :	NA	NA
352501 - 353500 :	NA	NA
353001 - 354000 :	NA	NA
353501 - 354500 :	NA	NA
354001 - 355000 :	NA	NA
354501 - 355500 :	NA	NA
355001 - 356000 :	NA	NA
355501 - 356500 :	NA	NA
356001 - 357000 :	NA	NA
356501 - 357500 :	NA	NA
357001 - 358000 :	NA	NA
357501 - 358500 :	NA	NA
358001 - 359000 :	NA	NA
358501 - 359500 :	NA	NA
359001 - 360000 :	NA	NA
359501 - 360500 :	NA	NA
360001 - 361000 :	-1.59054	-3.88268
360501 - 361500 :	-1.59054	-3.88268
361001 - 362000 :	NA	NA
361501 - 362500 :	NA	NA
362001 - 363000 :	NA	NA
362501 - 363500 :	NA	NA
363001 - 364000 :	NA	NA
363501 - 364500 :	NA	NA
364001 - 365000 :	NA	NA
364501 - 365500 :	NA	NA
365001 - 366000 :	NA	NA
365501 - 366500 :	NA	NA
366001 - 367000 :	NA	NA
366501 - 367500 :	NA	NA
367001 - 368000 :	NA	NA
367501 - 368500 :	NA	NA
368001 - 369000 :	NA	NA
368501 - 369500 :	NA	NA
369001 - 370000 :	NA	NA
369501 - 370500 :	NA	NA
370001 - 371000 :	NA	NA
370501 - 371500 :	NA	NA
371001 - 372000 :	NA	NA
371501 - 372500 :	-1.72433	-7.14097
372001 - 373000 :	-1.72433	-7.14097
372501 - 373500 :	NA	NA
373001 - 374000 :	NA	NA
373501 - 374500 :	NA	NA
374001 - 375000 :	NA	NA
374501 - 375500 :	NA	NA
375001 - 376000 :	NA	NA
375501 - 376500 :	NA	NA
376001 - 377000 :	NA	NA
376501 - 377500 :	NA	NA
377001 - 378000 :	NA	NA
377501 - 378500 :	NA	NA
378001 - 379000 :	NA	NA
378501 - 379500 :	NA	NA
379001 - 380000 :	NA	NA
379501 - 380500 :	NA	NA
380001 - 381000 :	NA	NA
380501 - 381500 :	NA	NA
381001 - 382000 :	NA	NA
381501 - 382500 :	NA	NA
382001 - 383000 :	NA	NA
382501 - 383500 :	NA	NA
383001 - 384000 :	NA	NA
383501 - 384500 :	NA	NA
384001 - 385000 :	NA	NA
384501 - 385500 :	NA	NA
385001 - 386000 :	NA	NA
385501 - 386500 :	NA	NA
386001 - 387000 :	NA	NA
386501 - 387500 :	NA	NA
387001 - 388000 :	NA	NA
387501 - 388500 :	NA	NA
388001 - 389000 :	NA	NA
388501 - 389500 :	NA	NA
389001 - 390000 :	NA	NA
389501 - 390500 :	NA	NA
390001 - 391000 :	NA	NA
390501 - 391500 :	NA	NA
391001 - 392000 :	NA	NA
391501 - 392500 :	NA	NA
392001 - 393000 :	NA	NA
392501 - 393500 :	NA	NA
393001 - 394000 :	NA	NA
393501 - 394500 :	NA	NA
394001 - 395000 :	NA	NA
394501 - 395500 :	NA	NA
395001 - 396000 :	NA	NA
395501 - 396500 :	NA	NA
396001 - 397000 :	NA	NA
396501 - 397500 :	NA	NA
397001 - 398000 :	NA	NA
397501 - 398500 :	NA	NA
398001 - 399000 :	NA	NA
398501 - 399500 :	NA	NA
399001 - 4e+05 :	NA	NA
399501 - 400500 :	NA	NA
400001 - 401000 :	NA	NA
400501 - 401500 :	NA	NA
401001 - 402000 :	NA	NA
401501 - 402500 :	NA	NA
402001 - 403000 :	NA	NA
402501 - 403500 :	NA	NA
403001 - 404000 :	NA	NA
403501 - 404500 :	NA	NA
404001 - 405000 :	NA	NA
404501 - 405500 :	NA	NA
405001 - 406000 :	NA	NA
405501 - 406500 :	NA	NA
406001 - 407000 :	NA	NA
406501 - 407500 :	NA	NA
407001 - 408000 :	NA	NA
407501 - 408500 :	NA	NA
408001 - 409000 :	NA	NA
408501 - 409500 :	NA	NA
409001 - 410000 :	NA	NA
409501 - 410500 :	NA	NA
410001 - 411000 :	NA	NA
410501 - 411500 :	NA	NA
411001 - 412000 :	NA	NA
411501 - 412500 :	NA	NA
412001 - 413000 :	NA	NA
412501 - 413500 :	NA	NA
413001 - 414000 :	NA	NA
413501 - 414500 :	NA	NA
414001 - 415000 :	NA	NA
414501 - 415500 :	NA	NA
415001 - 416000 :	NA	NA
415501 - 416500 :	NA	NA
416001 - 417000 :	NA	NA
416501 - 417500 :	NA	NA
417001 - 418000 :	NA	NA
417501 - 418500 :	NA	NA
418001 - 419000 :	NA	NA
418501 - 419500 :	NA	NA
419001 - 420000 :	NA	NA
419501 - 420500 :	NA	NA
420001 - 421000 :	NA	NA
420501 - 421500 :	NA	NA
421001 - 422000 :	NA	NA
421501 - 422500 :	NA	NA
422001 - 423000 :	NA	NA
422501 - 423500 :	NA	NA
423001 - 424000 :	NA	NA
423501 - 424500 :	NA	NA
424001 - 425000 :	NA	NA
424501 - 425500 :	NA	NA
425001 - 426000 :	NA	NA
425501 - 426500 :	NA	NA
426001 - 427000 :	NA	NA
426501 - 427500 :	NA	NA
427001 - 428000 :	NA	NA
427501 - 428500 :	NA	NA
428001 - 429000 :	NA	NA
428501 - 429500 :	NA	NA
429001 - 430000 :	NA	NA
429501 - 430500 :	NA	NA
430001 - 431000 :	NA	NA
430501 - 431500 :	NA	NA
431001 - 432000 :	NA	NA
431501 - 432500 :	NA	NA
432001 - 433000 :	NA	NA
432501 - 433500 :	NA	NA
433001 - 434000 :	NA	NA
433501 - 434500 :	NA	NA
434001 - 435000 :	NA	NA
434501 - 435500 :	NA	NA
435001 - 436000 :	NA	NA
435501 - 436500 :	NA	NA
436001 - 437000 :	NA	NA
436501 - 437500 :	NA	NA
437001 - 438000 :	NA	NA
437501 - 438500 :	NA	NA
438001 - 439000 :	-2.00268	-8.61761
438501 - 439500 :	-2.00268	-8.61761
439001 - 440000 :	NA	NA
439501 - 440500 :	NA	NA
440001 - 441000 :	NA	NA
440501 - 441500 :	NA	NA
441001 - 442000 :	NA	NA
441501 - 442500 :	NA	NA
442001 - 443000 :	NA	NA
442501 - 443500 :	NA	NA
443001 - 444000 :	NA	NA
443501 - 444500 :	NA	NA
444001 - 445000 :	NA	NA
444501 - 445500 :	NA	NA
445001 - 446000 :	NA	NA
445501 - 446500 :	NA	NA
446001 - 447000 :	NA	NA
446501 - 447500 :	NA	NA
447001 - 448000 :	NA	NA
447501 - 448500 :	NA	NA
448001 - 449000 :	NA	NA
448501 - 449500 :	NA	NA
449001 - 450000 :	NA	NA
449501 - 450500 :	NA	NA
450001 - 451000 :	NA	NA
450501 - 451500 :	NA	NA
451001 - 452000 :	NA	NA
451501 - 452500 :	NA	NA
452001 - 453000 :	NA	NA
452501 - 453500 :	NA	NA
453001 - 454000 :	NA	NA
453501 - 454500 :	NA	NA
454001 - 455000 :	NA	NA
454501 - 455500 :	NA	NA
455001 - 456000 :	NA	NA
