# Supplementary material for: First report on in-depth genome and comparative genome analysis of a metal-resistant bacterium Acinetobacter pittii S-30, isolated from environmental sample
Source: Front Microbiol. 2024 Apr 29;15:1351161. doi: 10.3389/fmicb.2024.1351161 (PMC11089254; doi:10.3389/fmicb.2024.1351161)
Supplement: Supplementary file 11 [file Table_9.XLSX]

## Sheet: today_bootstrapping_report
[d_sample]
value = 0.478586
bootstrapping mean = 0.478586
bootstrapping standard deviation = 0
bootstrapping size = 660
bootstrapping median = 0.478586
bootstrapping lower bound (5%) = 0.478586
bootstrapping upper bound (95%) = 0.478586
[theta_pool]
value = 1.32249
bootstrapping mean = 1.32249
bootstrapping standard deviation = 2.22045e-16
bootstrapping size = 660
bootstrapping median = 1.32249
bootstrapping lower bound (5%) = 1.32249
bootstrapping upper bound (95%) = 1.32249
[phi_pool]
Value = 9.53414
bootstrapping mean = 9.53414
bootstrapping standard deviation = 1.18059
bootstrapping size = 660
bootstrapping median = 9.53414
bootstrapping lower bound (5%) = 9.53414
bootstrapping upper bound (95%) = 9.53414
[gamma/mu]
Value = 7.20921
bootstrapping mean = 7.20921
bootstrapping standard deviation = 1.18059
bootstrapping size = 660
bootstrapping median = 7.20921
bootstrapping lower bound (5%) = 7.20921
bootstrapping upper bound (95%) = 7.20921
[c]
value = 0.999995
bootstrapping mean = 0.999995
bootstrapping standard deviation = 1.11022
bootstrapping size = 660
bootstrapping median = 0.999995
bootstrapping lower bound (5%) = 0.999995
bootstrapping upper bound (95%) = 0.999995
