# Supplementary material for: First report on in-depth genome and comparative genome analysis of a metal-resistant bacterium Acinetobacter pittii S-30, isolated from environmental sample
Source: Front Microbiol. 2024 Apr 29;15:1351161. doi: 10.3389/fmicb.2024.1351161 (PMC11089254; doi:10.3389/fmicb.2024.1351161)
Supplement: Supplementary file 12 [file Table_10.XLS]

## Sheet: Phi_results_01Apr24
The phi(w) test used for recombinant gene filtration, identifying recombinant sequences. Codon or protein alignments are first screened with Phi-test (Bruen et al. 2006) for the presence of potential recombinant sequences.The permutation test with 1000 resamplings is used to compute the p-values. These are considered significant if p < 0.05.
Non-recombinant genes (Phi-test)	P-Value
lptB	0
yigZ	0
dapH	0
infB	0
hypothetical protein	0
mutS	0
ndhB	0
ndhB	0
hisI	0
ubiB	0
hypothetical protein	0
ubiE	0
hypothetical protein	0
pobR	0
phnR	0
pap	0
phnW	0
phnX	0
yjhB	0
uctC	0
tsaQ1	0
paaF	0
Nitronate monooxygen	0
tsaQ1	0
pcaF	0
paaH	0
bacC	0
paaF	0
mmgC	0
nanT	0
pcaI	0
pcaJ	0
hypothetical protein	0
recC	0
gyrB	0
hypothetical protein	0
dmdC	0
hypothetical protein	0
hypothetical protein	0
dmlR	0
liuE	0
accA1	0
dpgD	0
Methylmalonyl-CoA ca	0
mmgC	0
recB	0
fadD3	0
cmoA	0
hypothetical protein	0
katE	0
ydaD	0
rhtB	0
hypothetical protein	0
rcsC	0
rcsC	0
glnP	0
glnH	0
dmlR	0
rhtC	0
fabG	0
dmlR	0
yghU	0
gltC	0
cidB	0
gabR	0
paiB	0
hypothetical protein	0
madA	0
madC	0
hypothetical protein	0
mdcG	0
fabD	0
cynR	0
cydB	0
cydA	0
hypothetical protein	0
soxC	0
tauD	0
hyuE	0
hypothetical protein	0
leuE	0
arsC	0
hypothetical protein	0
acr3	0
hypothetical protein	0
hslO	0
hypothetical protein	0
hypothetical protein	0
dapH	0
trmJ	0
dnaE	0
alaA	0
msrB	0
kefC	0
priA	0
sdhA	0
gltA	0
glpE	0
epsF	0
lipB	0
dhaT	0
yybR	0
sdsA	0
hypothetical protein	0
hcaB	0
valS	0
hypothetical protein	0
amtB	0
hypothetical protein	0
qseC	0
hypothetical protein	0
ampG	0
lnt	0
qmcA	0
prpF	0
aroP	0
corC	0
hchA	0
ppsC	0
rhaS	0
uppP	0
hypothetical protein	0
hypothetical protein	0
putative HTH-type tr	0
hypothetical protein	0
wax-dgaT	0
rng	0
gatA	0
hypothetical protein	0
hypothetical protein	0
tdcB	0
alsT	0
cnbA	0
yccS	0
hypothetical protein	0
hypothetical protein	0
cnrB	0
mdtB	0
proS	0
hypothetical protein	0
hypothetical protein	0
hypothetical protein	0
ygfZ	0
hypothetical protein	0
hemH	0
namA	0
hypothetical protein	0
xanP	0
gloC	0
rsmC	0
lysP	0
rtcB	0
Outer membrane prote	0
hypothetical protein	0
thlA	0
hypothetical protein	0
sir	0
gcd	0
fadA	0
fadJ	0
hypothetical protein	0
Acetyltransferase	0
trmB	0
yhjE	0
secA	0
putative metallo-hyd	0
folC	0
kmo	0
hypothetical protein	0
btuB	0
cobO	0
hypothetical protein	0
ugpQ	0
hypothetical protein	0
rcsC	0
dmdC	0
dmdC	0
crcB	0
clsA	0
putative TonB-depend	0
hypothetical protein	0
aspS	0
hypothetical protein	0
glnE	0
queA	0
secD	0
secF	0
coaBC	0
hypothetical protein	0
yciV	0
mnmC	0
ubiB	0
pdhD	0
hypothetical protein	0
soxC	0
hypothetical protein	0
cat	0
carB	0
norM	0
prmA	0
kgtP	0
glpK	0
glpD	0
pckG	0
cpdA	0
groL	0
gloB	0
glpQ	0
mexB	0
htpX	0
mltF	0
hemN	0
hypothetical protein	0
fdhD	0
pdxB	0
epmA	0
radA	0
cycA	0
lysA	0
pgrR	0
dapF	0
rhtB	0
xerC	0
gyrA	0
ybhR	0
hypothetical protein	0
hypothetical protein	0
hypothetical protein	0
hypothetical protein	0
lolE	0
rne	0
Putative transport p	0
hda	0
hypothetical protein	0
rlmB	0
fbp	0
tolB	0
tolQ	0
hypothetical protein	0
ruvB	0
ruvA	0
dgt	0
purL	0
paaG	0
Bifunctional NMN ade	0
hypothetical protein	0
queE	0
dapD	0
cysA	0
cysW	0
sbp	0
pabC	0
hypothetical protein	0
tmk	0
hypothetical protein	0
nadB	0
degQ	0
lepA	0
era	0
recO	0
ydfG	0
hypothetical protein	0
uvrB	0
rarD	0
gap2	0
obg	0
proB	0
hypothetical protein	0
dus	0
hypothetical protein	0
hypothetical protein	0
ptsP	0
ndh	0
hypothetical protein	0
hypothetical protein	0
icd	0
hypothetical protein	0
gltR	0
tcyP	0
yddE	0
hypothetical protein	0
thiE	0
hemL	0
hypothetical protein	0
rapA	0
hypothetical protein	0
fabR	0
NADPH oxidoreductase	0
desA3	0
ddc	0
ipdC	0
aroP	0
hypothetical protein	0
pstB	0
hypothetical protein	0
dacA	0
nlpD	0
dmlR0	0
hypothetical protein	0
hypothetical protein	0
hypothetical protein	0
cstA	0
leuC	0
hypothetical protein	0
hemE	0
ampC	0
mutS2	0
trpD	0
trpG	0
hypothetical protein	0
hydroxylaminopheno	0
ubiA	0
GTP cyclohydrolase	0
cca	0
maeB	0
ahcY	0
hypothetical protein	0
fadE	0
lipA	0
sthA	0
nrtP	0
map	0
mltB	0
mrdB	0
queF	0
yadH	0
yadG	0
glyA	0
truA	0
mdtE	0
dmlR1	0
argT	0
hisQ	0
hisM	0
hisP	0
emrE	0
ansA	0
trmO	0
hypothetical protein	0
hypothetical protein	0
sasA	0
thiE	0
hypothetical protein	0
hypothetical protein	0
mrcB	0
trpD	0
dctA2	0
mmgC	0
hypothetical protein	0
pheA	0
hypothetical protein	0
aroA	0
hypothetical protein	0
thiG	0
asd	0
rhlB	0
ydjA	0
gpsA	0
hypothetical protein	0
hypothetical protein	0
hypothetical protein	0
htpX	0
ghrB	0
bepA	0
tsaD	0
gltP	0
hypothetical protein	0
hypothetical protein	0
hypothetical protein	0
phaC	0
gltS	0
mshA	0
hypothetical protein	0
lpxL	0
hypothetical protein	0
czcS	0
ygeA	0
uup	0
hypothetical protein	0
hypothetical protein	0
Zinc-type alcohol de	0
mnmE	0
tyrS	0
mnmG	0
dadX	0
dnaB	0
ppsA	0
topA	0
prmC	0
hypothetical protein	0
mmgC	0
hypothetical protein	0
moeB	0
hypothetical protein	0
hypothetical protein	0
lplT	0
bamA	0
hypothetical protein	0
pgl	0
pcrA	0
metR	0
hypothetical protein	0
hypothetical protein	0
mutL	0
miaA	0
hypothetical protein	0
lpxH	0
ald1	0
hypothetical protein	0
hypothetical protein	0
hypothetical protein	0
thiM	0
hypothetical protein	0
pepN	0
hypothetical protein	0
hypothetical protein	0
leuE	0
yahB	0
hypothetical protein	0
fadI	0
hypothetical protein	0
hypothetical protein	0
hypothetical protein	0
smvA	0
calB	0
plcN	0
hypothetical protein	0
adh1	0
yfkJ	0
murB	0
hypothetical protein	0
hypothetical protein	0
accC	0
iutA	0
nasD	0
norW	0
nasA	0
mobA	0
napA	0
moaA	0
moaE1	0
hypothetical protein	0
moeA	0
hypothetical protein	0
hypothetical protein	0
galE	0
fumC	0
msrA	0
dadA1	0
hypothetical protein	0
argF	0
glnL	0
hypothetical protein	0
rimO	0
bamA	0
lpxD	0
dhfrIII	0
recA	0
hypothetical protein	0
lacC	0
hypothetical protein	0
hypothetical protein	0
brnQ	0
hypothetical protein	0
lgt	0
ftsY	0
cydB	0
hypothetical protein	0
hypothetical protein	0
iolC	0
hypothetical protein	0
Putative phospholipa	0
ktrB	0
ilvA	0
rpiA	0
argC	0
hypothetical protein	0
clpA	0
aroF	0
fadH	0
hypothetical protein	0
hypothetical protein	0
dsbC	0
ispD	0
pcaB	0
pcaK	0
pcaG	0
bbsG	0
hypothetical protein	0
hypothetical protein	0
putative oxidoreduct	0
antA	0
hypothetical protein	0
fabG	0
yeaX	0
C1-hpah	0
feaB	0
dITP-XTP pyrophospha	0
catD	0
catA	0
catB	0
catM	0
hypothetical protein	0
leuA	0
bfrD	0
clpX	0
fadD	0
pta	0
ackA	0
edd	0
hpt	0
gntT	0
gapN	0
proA	0
menH	0
hypothetical protein	0
nagZ	0
prc	0
guaD	0
gltC	0
scoA	0
scoB	0
atoE	0
pcpR	0
lapB	0
hypothetical protein	0
hypothetical protein	0
hypothetical protein	0
blh	0
norR	0
ispG	0
aroC	0
hypothetical protein	0
hisS	0
perR	0
metZ	0
hypothetical protein	0
hypothetical protein	0
lpxB	0
aroF	0
der	0
ndmA	0
ubiB	0
acdA	0
ppiD	0
hscA	0
hypothetical protein	0
mfd	0
yfeX	0
cysQ	0
hypothetical protein	0
gsiA	0
hypothetical protein	0
oppA	0
hbpA	0
hypothetical protein	0
zapE	0
hypothetical protein	0
pyrF	0
caiD	0
hypothetical protein	0
hypothetical protein	0
kdsB	0
lpxK	0
msbA	0
soj	0
murU	0
amgK	0
lptD	0
surA	0
cbbA	0
yceF	0
putative ribosomal o	0
sstT	0
Putative multidrug e	0
hypothetical protein	0
putative HTH-type tr	0
cobB	0
putP	0
ygiC	0
lrp	0
trmA	0
hypothetical protein	0
hypothetical protein	0
tktA	0
sutR	0
nnr	0
queG	0
bioB	0
hypothetical protein	0
soxC	0
hypothetical protein	0
metN	0
metI	0
ychF	0
hypothetical protein	0
hypothetical protein	0
ygaZ	0
hypothetical protein	0
purT	0
glnD	0
hypothetical protein	0
slt	0
miaB	0
ybeZ	0
hypothetical protein	0
hypothetical protein	0
hypothetical protein	0
rnr	0
prlC	0
hypothetical protein	0
mmgC	0
mymA	0
secY	0
hypothetical protein	0
hypothetical protein	0
hmp	0
engB	0
hypothetical protein	0
gltP	0
tesB	0
plsB	0
hypothetical protein	0
hypothetical protein	0
recG	0
hypothetical protein	0
rsgA	0
corA	0
mlaF	0
dxs	0
hemF	0
aroE	0
dmdC	0
hypothetical protein	0
hypothetical protein	0
hypothetical protein	0
glyQ	0
glyS	0
gltR	0
hypothetical protein	0
fabI	0
hypothetical protein	0
astE	0
astB	0
astD	0
gdhA	0
rocC	0
hypothetical protein	0
hypothetical protein	0
hypothetical protein	0
ydiK	0
hypothetical protein	0
yccS	0
hypothetical protein	0
hypothetical protein	0
putative FAD-linked	0
rhtA	0
hypothetical protein	0
yfcA	0
tdeA	0
alx	0
anmK	0
truB	0
lifO	0
lip	0
trmD	0
macB	0
ispH	0
spoT	0
macA	0
hypothetical protein	0
hypothetical protein	0
gltD	0
gltB	0
hypothetical protein	0
holA	0
aroB	0
hypothetical protein	0
hypothetical protein	0
ftsA	0
mrcA	0
rlmA	0
mraY	0
murF	0
murE	0
gltX	0
leuS	0
czcD	0
ilvI	0
acr1	0
hypothetical protein	0
yhgF	0
hypothetical protein	0
sutR	0
hypothetical protein	0
hypothetical protein	0
thrB	0
hisF	0
hypothetical protein	0
virS	0
hypothetical protein	0
kup	0
iolS	0
hypothetical protein	0
hcaR	0
ynfM	0
prfC	0
hypothetical protein	0
hypothetical protein	0
ycaC	0
dmlR3	0
gabD	0
puuE	0
gabR	0
sutR	0
yajR	0
hypothetical protein	0
tenA	0
ydgC	0
tdh	0
nemR	0
uvrA	0
hypothetical protein	0
actP	0
rcsC	0
hypothetical protein	0
exaE	0
hypothetical protein	0
yjjV	0
ssuD	0
sttH	0
acsA	0
waaA	0
nemA	0
hypothetical protein	0
acnA	0
prfB	0
hypothetical protein	0
recJ	0
glmM	0
mneA	0
tcdA	0
aceE	0
lpxC	0
ftsZ	0
pyrE	0
exoA	0
lipR	0
dsbD	0
uao	0
hiuH	0
pucK	0
hypothetical protein	0
hypothetical protein	0
hpxO	0
alc	0
allA	0
dsbB	0
gshA	0
hypothetical protein	0
ybdL	0
putative transporter	0
phoR	0
hypothetical protein	0
pncB2	0
hypothetical protein	0
thiL	0
hypothetical protein	0
glmU	0
hypothetical protein	0
glmS	0
hutG	0
hutI	0
hutH	0
hutU	0
ves	0
yciC	0
hypothetical protein	0
hypothetical protein	0
hypothetical protein	0
dapA	0
pntB	0
rarA	0
yliI	0
hypothetical protein	0
hypothetical protein	0
mutY	0
ahr	0
norG	0
dmlR4	0
ydhP	0
dapB	0
czcA	0
mdtA	0
ppc	0
rutG	0
cysL	0
hypothetical protein	0
hyi	0
mpl	0
ilvD	0
rsmB	0
hypothetical protein	0
hypothetical protein	0
glxR	0
btuB	0
hypothetical protein	0
tsaC	0
hypothetical protein	0
comR	0
paaF	0
rcsC	0
znuA	0
yfeX	0
maeA	0
argS	0
hypothetical protein	0
hypothetical protein	0
guaA	0
hypothetical protein	0
fadJ	0
mmgC	0
relA	0
mmsB	0
Beta-hydroxysteroi	0
dadX	0
dadA1	0
rluA	0
acnD	0
tyrB	0
dld	0
lldD	0
lldR	0
lldP	0
algC	0
pgi	0
galU	0
wbpA	0
ptk	0
fkpA	0
murJ	0
ampD	0
nadC	0
plcN	0
desA3	0
NADPH oxidoreductase	0
mupP	0
yciK	0
rapZ	0
argA	0
ssuA	0
ssuD	0
ssuB	0
rutR	0
mtnN	0
hypothetical protein	0
ribF	0
ileS	0
Long-chain-fatty-aci	0
thrS	0
purE	0
hypothetical protein	0
pheT	0
purK	0
rho	0
ppx	0
tilS	0
polA	0
Tn3 family transposa	0
hypothetical protein	0
hypothetical protein	0
epsE	0
hisD	0
hisC	0
nudC	0
yrdA	0
tsaB	0
rsmJ	0
hypothetical protein	0
fghA	0
rpe	0
copA	0
hypothetical protein	0
dnaK	0
ogt	0
argJ	0
nadA	0
gcvA	0
mmgC	0
uctC	0
hypothetical protein	0
hypothetical protein	0
Fumarate reductase f	0
hypothetical protein	0
dmlR	0
nrdB	0
hypothetical protein	0
rstA	0
sasA	0
nuoC	0
nuoF	0
nuoG	0
nuoH	0
nuoL	0
nuoN	0
nlhH	0
cmpR	0
fpr	0
hypothetical protein	0
hypothetical protein	0
dcyD	0
hypothetical protein	0
rhtC	0
Iron-sulfur cluster	0
hypothetical protein	0
dcd	0
hypothetical protein	0
hypothetical protein	0
dusC	0
ffh	0
coaX	0
birA	0
hypothetical protein	0
otsA	0
bioH	0
bioA	0
bioF	0
tam	0
ygaU	0
ribB	0
bepA	0
hemA	0
dnaG	0
bamD	0
rluD	0
yfiH	0
dmlA	0
caiT	0
nlhH	0
gabD	0
nadE	0
rpoC	0
fabB	0
bpt	0
aat	0
hypothetical protein	0
hypothetical protein	0
yihG	0
rep	0
algC	0
argB	0
hypothetical protein	0
hypothetical protein	0
pilT	0
yggS	0
hypothetical protein	0
cpdA	0
ephD	0
hypothetical protein	0
thiO	0
hemB	0
emrB	0
ggt	0
hypothetical protein	0
htpG	0
hypothetical protein	0
hypothetical protein	0
hypothetical protein	0
hypothetical protein	0
betA	0
betB	0
betT2	0
hypothetical protein	0
ydeN	0
yeiR	0
dctA	0
pgaB	0
pgaC	0
pnuC	0
hypothetical protein	0
hypothetical protein	0
kdgR	0
hypothetical protein	0
pldh-t	0
hypothetical protein	0
thcD	0
gudP	0
fadA	0
catD	0
baiA	0
nadX	0
betB	0
ilvB	0
hypothetical protein	0
proP	0
glsA	0
nimR	0
fadB	0
fsr	0
mro	0
pitA	0
dsdA	0
egtB	0
atsA	0
nfuA	0
hypothetical protein	0
lip1	0
hypothetical protein	0
hypothetical protein	0
aarA	0
ppk	0
hypothetical protein	0
oxyR	0
rubB	0
hypothetical protein	0
lysS	0
hypothetical protein	0
cysD	0
cysN	0
uvrC	0
citN	0
hypothetical protein	0
syrM1	0
Isocitrate lyase	0
nlpE	0
ureB	0
ureC	0
ureE	0
ureF	0
ureG	0
hypothetical protein	0
rsmD	0
mrdA	0
hypothetical protein	0
nth	0
rsxB	0
gdhA	0
ygiD	0
rlmH	0
lon	0
formyltetrahydrofo	0
ada	0
pepP	0
ubiH	0
ubiI	0
zntR	0
zitB	0
putative HTH-type tr	0
hypothetical protein	0
hypothetical protein	0
rnhA	0
hypothetical protein	0
hypothetical protein	0
hypothetical protein	0
yejB	0
yejE	0
yejF	0
aaeB	0
puuB	0
puuP	0
hypothetical protein	0
hypothetical protein	0
hypothetical protein	0
aaeA	0
prr	0
hypothetical protein	0
Mono-2-hydroxyethyl-	0
nicP	0
mmgC	0
menE	0
vdh	0
hypothetical protein	0
pobB	0
tsaM1	0
hypothetical protein	0
choD	0
recN	0
hypothetical protein	0
adeQ	0
Adenine deaminase	0
rnhB	0
yheS	0
alaS	0
epd	0
hisZ	0
purA	0
tas	0
hypothetical protein	0
clpB	0
rlmL	0
hypothetical protein	0
pyrC-	0
hypothetical protein	0
hypothetical protein	0
gstB	0
trmB	0
gstB	0
hypothetical protein	0
hypothetical protein	0
Beta-ketodecanoyl--a	0
ydcO	0
benC	0
cbdA	0
benM	0
epsF	0
yhjQ	0
hypothetical protein	0
xseA	0
hypothetical protein	0
lpxP	0
tpiA	0
hypothetical protein	0
hypothetical protein	0
hypothetical protein	0
cysS	0
nusA	0
lexA	0
cbpA	0.001
ssuC	0.001
benM	0.001
serS	0.001
hypothetical protein	0.001
baeR	0.001
hypothetical protein	0.001
ftsH	0.001
folP	0.001
dagK	0.001
hypothetical protein	0.001
drgA	0.001
cbl	0.001
hypothetical protein	0.001
hypothetical protein	0.001
purB	0.001
exoX	0.001
fpr	0.001
hypothetical protein	0.001
cyoC	0.001
hypothetical protein	0.001
hypothetical protein	0.001
purU	0.001
hypothetical protein	0.001
dxr	0.001
hypothetical protein	0.001
bamB	0.001
fdx	0.001
hypothetical protein	0.001
hypothetical protein	0.001
putative protein.1	0.001
mlaD	0.001
serA	0.001
lemA	0.001
aroK	0.001
hisA	0.001
hypothetical protein	0.001
hypothetical protein	0.001
nagL	0.001
hpd	0.001
hypothetical protein	0.001
prpB	0.001
panB	0.001
nit1	0.001
hypothetical protein	0.001
murA	0.001
bioD1	0.001
hypothetical protein	0.001
hypothetical protein	0.001
hypothetical protein	0.001
rdmC	0.001
hypothetical protein	0.001
rsmI	0.001
Hydroxycinnamoyl-CoA	0.001
yhhW	0.001
Aspartate kinase	0.001
loiP	0.001
hypothetical protein	0.001
hypothetical protein	0.002
ppiC	0.002
hypothetical protein	0.002
hypothetical protein	0.002
hypothetical protein	0.002
hypothetical protein	0.002
hypothetical protein	0.002
purF	0.002
hypothetical protein	0.002
purD	0.002
purH	0.002
cyoE	0.002
frr	0.002
dmlR2	0.002
tatC	0.002
hypothetical protein	0.002
rlmJ	0.002
hypothetical protein	0.002
hypothetical protein	0.002
yfdC	0.002
yqjF	0.002
mazG	0.002
ohrR	0.002
hypothetical protein	0.002
hypothetical protein	0.002
xecA1	0.002
ppiA	0.002
hypothetical protein	0.002
yfdE	0.002
ttcA	0.003
mltF	0.003
hypothetical protein	0.003
mnmA	0.003
rsmE	0.003
hypothetical protein	0.003
tal	0.003
fumB	0.003
eda	0.003
rclR	0.003
hypothetical protein	0.003
hypothetical protein	0.003
hypothetical protein	0.003
suhB	0.003
ubiE	0.003
hypothetical protein	0.003
murC	0.003
hypothetical protein	0.003
panC	0.003
hypothetical protein	0.003
hypothetical protein	0.003
mtgA	0.003
rlmB	0.003
coaE	0.003
acrA	0.003
hypothetical protein	0.004
trpF	0.004
ilvE	0.004
hypothetical protein	0.004
sphX	0.004
hypothetical protein	0.004
rsuA	0.004
menH	0.004
hypothetical protein	0.004
guaB	0.004
hypothetical protein	0.004
hypothetical protein	0.004
hisG	0.004
hypothetical protein	0.004
cidA	0.004
hypothetical protein	0.005
hypothetical protein	0.005
rpoH	0.005
parB	0.005
hypothetical protein	0.005
mdh	0.005
nusB	0.005
pntAA	0.005
zur	0.005
yfcG	0.005
hypothetical protein	0.005
hypothetical protein	0.005
hypothetical protein	0.006
DNA base-flipping pr	0.006
lpxL	0.006
hypothetical protein	0.006
hypothetical protein	0.006
cat1	0.006
nudL	0.006
rluB	0.006
argG	0.006
vfr	0.006
hypothetical protein	0.006
fldP	0.007
trpB	0.007
hypothetical protein	0.007
hypothetical protein	0.007
pyrH	0.007
hypothetical protein	0.007
orn	0.007
hypothetical protein	0.007
ribBA	0.007
gntR	0.007
hypothetical protein	0.007
hypothetical protein	0.007
hypothetical protein	0.008
hypothetical protein	0.008
cyoB	0.008
tadA	0.008
mrpE	0.008
cysH	0.009
bcr	0.009
leuD	0.009
hypothetical protein	0.009
hypothetical protein	0.009
hypothetical protein	0.009
pgk	0.009
hypothetical protein	0.009
bolA	0.009
accA	0.009
hypothetical protein	0.009
hypothetical protein	0.009
trpA	0.01
folD	0.01
serC	0.01
rnc	0.01
glnS	0.01
rhtB	0.01
hypothetical protein	0.01
queC	0.011
ubiC	0.011
menH	0.011
hypothetical protein	0.011
hypothetical protein	0.011
hypothetical protein	0.011
tusA	0.011
hypothetical protein	0.012
teaD	0.012
hypothetical protein	0.012
pyrC	0.012
kdsD	0.012
hypothetical protein	0.012
pyrD	0.013
iscU	0.013
parA	0.013
rnt	0.013
hypothetical protein	0.013
hypothetical protein	0.014
gmk	0.014
hisH	0.014
hypothetical protein	0.014
hypothetical protein	0.014
asnC	0.014
pnp	0.014
ruvC	0.015
hypothetical protein	0.015
dtd	0.015
coaD	0.015
hypothetical protein	0.015
pspB	0.016
degS	0.016
hypothetical protein	0.017
hypothetical protein	0.017
atpD1	0.017
hypothetical protein	0.017
hypothetical protein	0.017
rpoN	0.017
pal	0.017
hypothetical protein	0.018
hypothetical protein	0.018
hypothetical protein	0.018
adk	0.018
yrdA	0.018
hypothetical protein	0.019
hypothetical protein	0.019
leuB	0.02
mutM	0.02
hypothetical protein	0.021
decR	0.021
ftsA	0.021
gloB	0.021
hypothetical protein	0.022
cysM	0.022
rph	0.022
uppS	0.022
hypothetical protein	0.023
hypothetical protein	0.023
hypothetical protein	0.023
yhbO	0.023
hypothetical protein	0.024
coq7	0.024
dnaJ	0.024
mlaC	0.024
hypothetical protein	0.025
hypothetical protein	0.025
fkpB	0.025
hypothetical protein	0.025
hypothetical protein	0.025
psiE	0.026
cmpR	0.026
ilvC	0.026
hypothetical protein	0.026
clpP	0.026
hypothetical protein	0.027
lepB	0.027
pdxH	0.028
rlmD	0.028
glnQ	0.029
exbD	0.03
erpA	0.03
hypothetical protein	0.03
hypothetical protein	0.03
hypothetical protein	0.031
ktrA	0.031
hypothetical protein	0.031
nudC	0.031
hypothetical protein	0.031
hypothetical protein	0.032
accD	0.032
hypothetical protein	0.033
hypothetical protein	0.033
lolD	0.033
argD	0.034
mtcA2	0.034
putative HTH-type tr	0.034
exbD	0.035
ohrB	0.035
dsbC	0.035
hypothetical protein	0.036
hypothetical protein	0.036
nuoM	0.037
fabD	0.038
hypothetical protein	0.038
gfa	0.039
murI	0.039
hypothetical protein	0.04
hypothetical protein	0.04
hypothetical protein	0.04
thrH	0.04
hypothetical protein	0.041
rpoA	0.041
hypothetical protein	0.041
lolB	0.041
mscS	0.042
emrK	0.042
yidC	0.042
tgt	0.042
hypothetical protein	0.042
proC	0.042
rpmE2	0.042
typA	0.042
carA	0.042
hypothetical protein	0.042
nusG	0.042
ihfA	0.042
bfr	0.042
hypothetical protein	0.042
hypothetical protein	0.042
ybaN	0.042
ribH	0.042
hypothetical protein	0.042
hypothetical protein	0.042
rimP	0.042
blh	0.042
hypothetical protein	0.042
hypothetical protein	0.042
hypothetical protein	0.042
hypothetical protein	0.042
yvdD	0.042
fosB	0.042
bcp	0.042
hypothetical protein	0.042
rutF	0.042
lrp	0.042
hypothetical protein	0.042
hypothetical protein	0.042
hypothetical protein	0.042
ftsQ	0.042
tag	0.042
hmrR	0.042
cybC	0.042
argO	0.042
hypothetical protein	0.042
lrp	0.042
tatB	0.042
trxC	0.042
hypothetical protein	0.042
hypothetical protein	0.042
hypothetical protein	0.042
prfA	0.043
hypothetical protein	0.043
sbp	0.043
kdsA	0.043
pdxJ	0.043
iscS	0.043
mdaB	0.043
hypothetical protein	0.043
nuoE	0.043
hypothetical protein	0.043
hypothetical protein	0.043
recX	0.043
greA	0.043
hypothetical protein	0.043
hypothetical protein	0.043
hypothetical protein	0.043
rimI	0.043
dat	0.043
tig	0.043
astA	0.043
hypothetical protein	0.043
hypothetical protein	0.043
hypothetical protein	0.043
metF	0.043
hypothetical protein	0.043
hypothetical protein	0.043
mshA	0.043
prxU	0.043
pcnB	0.043
hypothetical protein	0.043
sodB	0.043
pliG	0.043
eno	0.043
rsmH	0.043
dgkA	0.043
hypothetical protein	0.044
hypothetical protein	0.044
mlaE	0.044
gloA	0.044
hypothetical protein	0.044
hypothetical protein	0.044
yaeQ	0.044
hypothetical protein	0.044
yciI	0.044
nuoJ	0.044
hypothetical protein	0.044
yebC	0.044
hypothetical protein	0.044
cbpM	0.044
folE	0.044
cmk	0.044
hypothetical protein	0.044
hypothetical protein	0.044
hypothetical protein	0.044
hypothetical protein	0.044
dsbA	0.044
hcaR	0.044
hypothetical protein	0.044
rpsK	0.044
bfr	0.044
hypothetical protein	0.044
hypothetical protein	0.044
fabZ	0.044
nsrR	0.044
hypothetical protein	0.044
fkpA	0.044
prtR	0.044
hypothetical protein	0.044
ahpC	0.044
atpC	0.044
hypothetical protein	0.044
ycaC	0.044
nudJ	0.044
yhdE	0.044
hypothetical protein	0.044
hypothetical protein	0.044
hypothetical protein	0.044
Putative universal s	0.044
hypothetical protein	0.044
fabR	0.044
hypothetical protein	0.044
qseB	0.044
hypothetical protein	0.045
hypothetical protein	0.045
yabJ	0.045
ispF	0.045
pyrG	0.045
hypothetical protein	0.045
etfB	0.045
folK	0.045
sugE	0.045
gntK	0.045
rplA	0.045
qseB	0.045
cmpC	0.045
plaP	0.045
hxlR	0.045
guaB	0.045
exbD	0.045
atpA	0.045
hypothetical protein	0.045
lrp	0.045
ybaB	0.045
hypothetical protein	0.045
hypothetical protein	0.045
hisB	0.045
lpxA	0.045
NAD-P-H dehydrogenas	0.045
hypothetical protein	0.045
grxD	0.046
hypothetical protein	0.046
rbfA	0.046
ung	0.046
hypothetical protein	0.046
hypothetical protein	0.046
pleD	0.046
trpC	0.046
pyrB	0.046
zipA	0.046
yqgF	0.046
hypothetical protein	0.046
hypothetical protein	0.046
betI	0.046
ndhC	0.046
hypothetical protein	0.046
rodZ	0.046
hypothetical protein	0.046
hypothetical protein	0.046
ompR	0.046
scpB	0.046
smf-1	0.046
rplB	0.046
yffB	0.046
hypothetical protein	0.046
hypothetical protein	0.046
ppsR	0.046
hypothetical protein	0.046
hypothetical protein	0.046
hypothetical protein	0.046
ybaK	0.046
hypothetical protein	0.046
hypothetical protein	0.046
putative HTH-type tr	0.046
hypothetical protein	0.046
catC	0.046
hypothetical protein	0.046
hypothetical protein	0.046
hypothetical protein	0.046
hypothetical protein	0.046
gpx1	0.046
rlmN	0.046
recF	0.046
ubiG	0.046
metXA	0.046
gcvH	0.046
hypothetical protein	0.046
rpsB	0.046
ihfB	0.046
iscA	0.046
btuE	0.046
rplC	0.046
cspV	0.046
betI	0.046
hypothetical protein	0.046
hypothetical protein	0.046
hypothetical protein	0.046
rsmG	0.046
nuoK	0.046
dedA	0.046
rplV	0.046
efp	0.046
rppH	0.046
bamE	0.046
hypothetical protein	0.046
rpsA	0.046
lspA	0.046
ureA	0.046
hypothetical protein	0.046
hypothetical protein	0.046
folB	0.046
hypothetical protein	0.046
hflD	0.046
putative phosphatase	0.046
hypothetical protein	0.046
hypothetical protein	0.046
metN	0.046
fur	0.046
pgsA	0.047
RNA-binding protein	0.047
hypothetical protein	0.047
ftsB	0.047
hypothetical protein	0.047
hypothetical protein	0.047
ftsL	0.047
lrp	0.047
rimM	0.047
rplO	0.047
hypothetical protein	0.047
tsf	0.048
bigR	0.048
exbD	0.048
hypothetical protein	0.048
putative acyl-CoA th	0.048
hypothetical protein	0.048
hypothetical protein	0.048
hypothetical protein	0.048
dut	0.048
hypothetical protein	0.048
ppnP	0.048
hypothetical protein	0.048
hypothetical protein	0.048
-nucleotidase	0.048
hypothetical protein	0.048
hypothetical protein	0.048
hypothetical protein	0.048
hypothetical protein	0.048
hypothetical protein	0.048
hypothetical protein	0.048
hypothetical protein	0.048
hypothetical protein	0.048
hypothetical protein	0.048
hypothetical protein	0.048
kdsC	0.048
aroQ	0.049
hypothetical protein	0.049
lptE	0.049
iscR	0.049
yhfA	0.049
hypothetical protein	0.049
lptA	0.049
hypothetical protein	0.049
hypothetical protein	0.049
hypothetical protein	0.049
ybeY	0.049
pcaH	0.049
purC	0.049
hypothetical protein	0.049
rpsE	0.049
rplT	0.049
fusA	0.049
hypothetical protein	0.049
	0.049
					Bruen TC, Philippe H, Bryant D. A simple and robust statistical test for detecting the presence of recombination. Genetics. 2006 Apr;172(4):2665-81. doi: 10.1534/genetics.105.048975. Epub 2006 Feb 19. PMID: 16489234; PMCID: PMC1456386.

## Sheet: Sheet2
Genes identified with recombination signal using Phi test
	Genes with recombination signal	P-value
	2019 hypothetical protein	0.738
	1453 Putative 3-methylade	0.739
	3088 hypothetical protein	0.745
	1658 ybgC	0.748
	2992 ygiN	0.75
	1535 yajC	0.754
	1712 hypothetical protein	0.76
	345 ptsO	0.76
	325 pntA	0.762
	2258 hypothetical protein	0.764
	2077 Peptidyl-prolyl cis-	0.765
	509 ybjJ	0.777
	292 yibN	0.789
	3072 panM	0.793
	1344 lolA 2	0.794
	426 proP 1	0.794
	231 tatA 1	0.796
	576 minC	0.798
	1749 rluA 1	0.803
	48 secE	0.806
	2191 tusE	0.808
	534 pth	0.808
	1322 sdhB	0.809
	1996 metQ 1	0.815
	261 ndk	0.818
	2176 pdtaR	0.826
	1427 hypothetical protein	0.827
	2015 cyoD	0.833
	475 hypothetical protein	0.838
	2672 ycgL	0.839
	519 scpA	0.846
	3326 atpH	0.847
	525 fabG 3	0.849
	1483 hypothetical protein	0.85
	2720 hscB	0.856
	328 rsfS	0.856
	2281 clpS	0.857
	2681 hypothetical protein	0.862
	2006 hypothetical protein	0.875
	3195 hypothetical protein	0.88
	3431 ptp	0.883
	963 hypothetical protein	0.886
	1265 mdcC	0.888
	1666 GTP cyclohydrolase 1	0.888
	2774 hypothetical protein	0.892
	3035 hypothetical protein	0.895
	2165 accB	0.903
	3329 atpB	0.904
	16 rnpA	0.914
	3039 hypothetical protein	0.917
	2894 hypothetical protein	0.923
	141 hypothetical protein	0.925
	1349 hypothetical protein	0.927
	1702 hypothetical protein	0.927
	201 hypothetical protein	0.927
	522 yceD	0.928
	2124 hypothetical protein	0.931
	1601 greB	0.934
	80 hypothetical protein	0.941
	1573 rlmE	0.954
	186 putative HTH-type tr	0.955
	382 hpf	0.957
	712 ndoA	0.958
	958 hypothetical protein	0.959
	1866 hypothetical protein	0.96
	1333 hypothetical protein	0.961
	1962 czcR	0.965
	2984 hypothetical protein	0.965
	3276 AP-4-A phosphorylase	0.966
	1221 hypothetical protein	0.967
	181 hypothetical protein	0.967
	745 glpG	0.971
	134 hypothetical protein	0.973
	1430 phoP 1	0.978
	106 mnhC1	0.983
	2971 hypothetical protein	0.993
	1218 hypothetical protein	1
	123 rpsO	1
	1274 hypothetical protein	1
	1324 sdhD	1
	1325 sdhC	1
	1345 rpmA	1
	1346 rplU	1
	1393 hypothetical protein	1
	1399 gatC	1
	1422 hypothetical protein	1
	1436 hypothetical protein	1
	146 yacG	1
	1546 hypothetical protein	1
	1589 groS	1
	15 rpmH	1
	1652 hypothetical protein	1
	1705 hypothetical protein	1
	1729 slyD	1
	1784 rpmE	1
	1839 hypothetical protein	1
	185 infA	1
	1898 hypothetical protein	1
	1917 hypothetical protein	1
	1921 cspG 2	1
	1936 yqeY	1
	1937 rpsU	1
	1943 cspG 3	1
	1999 fis	1
	2012 rpsR	1
	2013 rpsF	1
	2018 cyoA	1
	2110 hypothetical protein	1
	2117 hypothetical protein	1
	211 rpmG	1
	212 rpmB	1
	2194 tusD	1
	260 iscX	1
	2673 hypothetical protein	1
	2713 hupB	1
	2812 hypothetical protein	1
	2897 rplQ	1
	2899 rpsD	1
	2902 rpmJ	1
	2905 rpmD	1
	2907 rplR	1
	2908 rplF	1
	2909 rpsH	1
	2910 rpsN	1
	2911 rplE	1
	2912 rplX	1
	2913 rplN	1
	2914 rpsQ	1
	2915 rpmC	1
	2916 rplP	1
	2919 rpsS	1
	291 grxC	1
	2921 rplW	1
	2924 rpsJ	1
	2947 hypothetical protein	1
	2957 hypothetical protein	1
	3003 rplS	1
	3006 rpsP	1
	3016 rpoZ	1
	3145 yjcH 2	1
	3231 hypothetical protein	1
	3269 hypothetical protein	1
	3274 hypothetical protein	1
	3303 hypothetical protein	1
	3324 atpG	1
	3327 atpF	1
	3328 atpE	1
	3438 hypothetical protein	1
	353 rpmI	1
	378 hypothetical protein	1
	383 ibaG	1
	451 hypothetical protein	1
	477 hypothetical protein	1
	523 rpmF	1
	52 rplJ	1
	533 panD	1
	535 rplY	1
	53 rplL	1
	563 rpsG	1
	574 minE	1
	579 yiaD	1
	742 hypothetical protein	1
	761 rubA	1
	899 csrA	1
	953 hypothetical protein	1
	961 hypothetical protein	1
